# Supplementary material for: 4-Ammonio-2,2,6,6-tetra­methyl­piperidinium bis­(dihydrogen phosphate) monohydrate
Source: Acta Crystallogr Sect E Struct Rep Online. 2009 Mar 14;65(Pt 4):o757–8. doi: 10.1107/S1600536809008563 (PMC2968974; doi:10.1107/S1600536809008563)
Supplement: Supplementary file 1 [file e-65-0o757-sup1.cif]

##############################################################################
###                                                                        ###
###        Electronic paper (Acta Crystallographica Section E)             ###
###                                                                        ###
##############################################################################
#                                                                            #
# This CIF contains the data in a paper accepted for publication in Acta     #
# Crystallographica Section E. It conforms to the requirements of Notes      #
# for Authors for Section E, and has been peer reviewed under the auspices   #
# of the IUCr Commission on Journals.                                        #
#                                                                            #
# Full details of the Crystallographic Information File format               #
# are given in the paper "The Crystallographic Information File (CIF):       #
# a New Standard Archive File for Crystallography" by S. R. Hall, F. H.      #
# Allen and I. D. Brown [Acta Cryst. (1991), A47, 655-685].                  #
#                                                                            #
# The current version of the core CIF dictionary is obtainable from          #
# ftp://ftp.iucr.org/pub/cif_core.dic. The current version number is 2.4.    #
#                                                                            #
# Software is freely available for graphical display of the structure(s) in  #
# this CIF.  For information consult the CIF home page http://www.iucr.org/  #
# cif/home.html                                                              #
#                                                                            #
# This file may be used for bona fide research purposes within the           #
# scientific community so long as proper attribution is given to the journal # 
# article from which it was obtained.                                        #
#                                                                            #
##############################################################################
                                             
data_I
_audit_creation_method     SHELXL-97
_chemical_name_systematic
;
4-Ammonio-2,2,6,6-tetramethylpiperidinium bis(dihydrogen phosphate) monohydrate
;
_chemical_name_common     ?
_chemical_formula_moiety     'C9 H22 N2 2+, 2(H2 O4 P -), H2 O'
_chemical_formula_sum     'C9 H28 N2 O9 P2'
_chemical_formula_iupac     'C9 H22 N2 2+, 2H2 P1 O4 -, H2 O'
_chemical_formula_weight     370.27
_chemical_melting_point     ?
_symmetry_cell_setting     monoclinic
_symmetry_space_group_name_H-M     'P 21/c'
_symmetry_space_group_name_Hall     '-P 2ybc'
loop_
    _symmetry_equiv_pos_as_xyz
    'x, y, z'
    '-x, y+1/2, -z+1/2'
    '-x, -y, -z'
    'x, -y-1/2, z-1/2'
_cell_length_a     12.604(5)
_cell_length_b     8.249(2)
_cell_length_c     16.321(2)
_cell_angle_alpha     90
_cell_angle_beta     104.56(4)
_cell_angle_gamma     90
_cell_volume     1642.4(8)
_cell_formula_units_Z     4
_cell_measurement_reflns_used     25
_cell_measurement_theta_min     9
_cell_measurement_theta_max     11
_cell_measurement_temperature     298
_exptl_crystal_description     prism
_exptl_crystal_colour     colorless
_exptl_crystal_size_max     0.5
_exptl_crystal_size_mid     0.35
_exptl_crystal_size_min     0.25
_exptl_crystal_density_diffrn     1.497
_exptl_crystal_density_meas     ?
_exptl_crystal_density_method     'not measured'
_exptl_crystal_F_000     792
_exptl_absorpt_coefficient_mu     0.310
_exptl_absorpt_correction_type     none
_exptl_absorpt_process_details     ?
_exptl_absorpt_correction_T_min     ?
_exptl_absorpt_correction_T_max     ?
_exptl_special_details
;
;
_diffrn_ambient_temperature     298
_diffrn_radiation_type     Mok\a
_diffrn_radiation_wavelength     0.71073
_diffrn_radiation_source     'fine-focus sealed tube'
_diffrn_radiation_monochromator     graphite
_diffrn_measurement_device_type     'Enraf--Nonius TurboCAD-4'
_diffrn_measurement_device     '\k-geometry diffractometer'
_diffrn_measurement_method     'Nonprofiled \w'
_diffrn_detector_area_resol_mean     ?
_diffrn_reflns_number     6617
_diffrn_reflns_av_R_equivalents     0.0562
_diffrn_reflns_av_sigmaI/netI     0.0807
_diffrn_reflns_theta_min     2.58
_diffrn_reflns_theta_max     27.96
_diffrn_reflns_theta_full     27.96
_diffrn_measured_fraction_theta_max     1.000
_diffrn_measured_fraction_theta_full     1.000
_diffrn_reflns_limit_h_min     -16
_diffrn_reflns_limit_h_max     16
_diffrn_reflns_limit_k_min     0
_diffrn_reflns_limit_k_max     10
_diffrn_reflns_limit_l_min     -10
_diffrn_reflns_limit_l_max     21
_diffrn_standards_number     2
_diffrn_standards_interval_count     ?
_diffrn_standards_interval_time     120
_diffrn_standards_decay_%     8
loop_
    _diffrn_standard_refln_index_h
    _diffrn_standard_refln_index_k
    _diffrn_standard_refln_index_l
    6 -1 -2
    6 1 -2
_refine_special_details
;
Refinement of <i>F</i>^2^ against ALL reflections. The weighted <i>R</i>-factor
<i>wR</i> and goodness of fit <i>S</i> are based on <i>F</i>^2^, conventional
<i>R</i>-factors <i>R</i> are based on <i>F</i>, with <i>F</i> set to zero for
negative <i>F</i>^2^. The threshold expression of <i>F</i>^2^ >
\s(<i>F</i>^2^) is used only for calculating <i>R</i>-factors(gt) <i>etc</i>.
and is not relevant to the choice of reflections for refinement.
<i>R</i>-factors based on <i>F</i>^2^ are statistically about twice as large
as those based on <i>F</i>, and <i>R</i>- factors based on ALL data will be
even larger.
;
_reflns_number_total     3953
_reflns_number_gt     2575
_reflns_threshold_expression     I>2\s(I)
_refine_ls_structure_factor_coef     Fsqd
_refine_ls_matrix_type     full
_refine_ls_R_factor_all     0.0943
_refine_ls_R_factor_gt     0.0490
_refine_ls_wR_factor_gt     0.1120
_refine_ls_wR_factor_ref     0.1283
_refine_ls_goodness_of_fit_ref     0.995
_refine_ls_restrained_S_all     0.995
_refine_ls_number_reflns     3953
_refine_ls_number_parameters     216
_refine_ls_number_restraints     3
_refine_ls_hydrogen_treatment     mixed
_refine_ls_weighting_scheme     calc
_refine_ls_weighting_details
                 'calc w=1/[\s^2^(Fo^2^)+(0.0646P)^2^] where P=(Fo^2^+2Fc^2^)/3'
_atom_sites_solution_hydrogens     geom
_atom_sites_solution_primary     direct
_atom_sites_solution_secondary     difmap
_refine_ls_shift/su_max     0.001
_refine_ls_shift/su_mean     0.000
_refine_diff_density_max     0.322
_refine_diff_density_min     -0.485
_refine_ls_extinction_method     none
_refine_ls_extinction_coef     ?
loop_
    _atom_type_symbol
    _atom_type_description
    _atom_type_scat_dispersion_real
    _atom_type_scat_dispersion_imag
    _atom_type_scat_source
    'C' 'C' 0.0033 0.0016
                         'International Tables Vol C Tables 4.2.6.8 and 6.1.1.4'
    'H' 'H' 0.0000 0.0000
                         'International Tables Vol C Tables 4.2.6.8 and 6.1.1.4'
    'N' 'N' 0.0061 0.0033
                         'International Tables Vol C Tables 4.2.6.8 and 6.1.1.4'
    'O' 'O' 0.0106 0.0060
                         'International Tables Vol C Tables 4.2.6.8 and 6.1.1.4'
    'P' 'P' 0.1023 0.0942
                         'International Tables Vol C Tables 4.2.6.8 and 6.1.1.4'
_computing_data_collection     'CAD-4 EXPRESS (Enraf--Nonius, 1994)'
_computing_cell_refinement     'CAD-4 EXPRESS (Enraf--Nonius, 1994)'
_computing_data_reduction     'XCAD4 (Harms & Wocadlo, 1995)'
_computing_structure_solution     'SHELXS97 (Sheldrick, 2008)'
_computing_structure_refinement     'SHELXL97 (Sheldrick, 2008)'
_computing_molecular_graphics     'ORTEP-3 for Windows (Farrugia, 1997)'
_computing_publication_material     'WinGX (Farrugia, 1999)'
loop_
    _atom_site_type_symbol
    _atom_site_label
    _atom_site_fract_x
    _atom_site_fract_y
    _atom_site_fract_z
    _atom_site_U_iso_or_equiv
    _atom_site_adp_type
    _atom_site_calc_flag
    _atom_site_refinement_flags
    _atom_site_occupancy
    _atom_site_disorder_assembly
    _atom_site_disorder_group
    P P1 0.52437(5) 0.19580(8) 0.19702(4) 0.02151(17) Uani d . 1 . .
    P P2 0.79116(5) 0.36565(8) 0.37537(4) 0.02164(17) Uani d . 1 . .
    O O1 0.57523(14) 0.0956(2) 0.27473(12) 0.0301(4) Uani d . 1 . .
    O O2 0.42447(15) 0.2885(2) 0.21633(14) 0.0332(5) Uani d . 1 . .
    H H2 0.4379 0.3859 0.2203 0.050 Uiso calc R 1 . .
    O O3 0.60240(14) 0.3112(2) 0.17133(12) 0.0279(4) Uani d . 1 . .
    O O4 0.47608(15) 0.0832(3) 0.12059(12) 0.0372(5) Uani d . 1 . .
    H H4 0.4155 0.0509 0.1233 0.056 Uiso calc R 1 . .
    O O5 0.70615(14) 0.4348(2) 0.41668(12) 0.0312(5) Uani d . 1 . .
    O O6 0.77241(16) 0.4361(3) 0.28269(12) 0.0356(5) Uani d . 1 . .
    H H6 0.7172 0.3954 0.2520 0.053 Uiso calc R 1 . .
    O O7 0.77502(16) 0.1773(2) 0.36442(15) 0.0380(5) Uani d . 1 . .
    H H7 0.7113 0.1577 0.3394 0.057 Uiso calc R 1 . .
    O O8 0.90532(14) 0.3991(3) 0.42314(13) 0.0358(5) Uani d . 1 . .
    O O9 0.59416(18) 0.2150(3) 0.49650(14) 0.0393(5) Uani d D 1 . .
    H H91 0.626(3) 0.290(3) 0.476(2) 0.055(11) Uiso d D 1 . .
    H H92 0.597(4) 0.226(6) 0.5489(11) 0.13(2) Uiso d D 1 . .
    N N1 0.12655(16) 0.3672(3) 0.44120(13) 0.0195(4) Uani d . 1 . .
    H H1A 0.0535 0.3763 0.4329 0.023 Uiso calc R 1 . .
    H H1B 0.1573 0.4360 0.4833 0.023 Uiso calc R 1 . .
    N N2 0.40484(17) 0.1521(3) 0.37758(15) 0.0301(5) Uani d . 1 . .
    H H2A 0.4183 0.1931 0.3307 0.045 Uiso calc R 1 . .
    H H2B 0.4093 0.0445 0.3764 0.045 Uiso calc R 1 . .
    H H2C 0.4540 0.1900 0.4226 0.045 Uiso calc R 1 . .
    C C1 0.15485(19) 0.4285(3) 0.36124(16) 0.0228(5) Uani d . 1 . .
    C C2 0.2733(2) 0.3797(3) 0.36452(18) 0.0268(6) Uani d . 1 . .
    H H22A 0.2892 0.4053 0.3108 0.032 Uiso calc R 1 . .
    H H22B 0.3231 0.4418 0.4083 0.032 Uiso calc R 1 . .
    C C3 0.29204(19) 0.2008(3) 0.38261(17) 0.0241(5) Uani d . 1 . .
    H H3 0.2383 0.1395 0.3400 0.029 Uiso calc R 1 . .
    C C4 0.27523(19) 0.1613(3) 0.46967(17) 0.0233(5) Uani d . 1 . .
    H H4A 0.3253 0.2256 0.5121 0.028 Uiso calc R 1 . .
    H H4B 0.2919 0.0478 0.4823 0.028 Uiso calc R 1 . .
    C C5 0.15786(19) 0.1958(3) 0.47367(17) 0.0221(5) Uani d . 1 . .
    C C6 0.0747(2) 0.3618(4) 0.28233(18) 0.0404(8) Uani d . 1 . .
    H H6A 0.0866 0.2475 0.2781 0.061 Uiso calc R 1 . .
    H H6B 0.0862 0.4155 0.2331 0.061 Uiso calc R 1 . .
    H H6C 0.0010 0.3804 0.2862 0.061 Uiso calc R 1 . .
    C C7 0.1434(2) 0.6124(3) 0.36298(19) 0.0345(7) Uani d . 1 . .
    H H7A 0.0700 0.6401 0.3646 0.052 Uiso calc R 1 . .
    H H7B 0.1589 0.6580 0.3131 0.052 Uiso calc R 1 . .
    H H7C 0.1941 0.6550 0.4123 0.052 Uiso calc R 1 . .
    C C8 0.0775(2) 0.0728(4) 0.4223(2) 0.0339(7) Uani d . 1 . .
    H H8A 0.0875 0.0665 0.3660 0.051 Uiso calc R 1 . .
    H H8B 0.0038 0.1062 0.4198 0.051 Uiso calc R 1 . .
    H H8C 0.0908 -0.0317 0.4488 0.051 Uiso calc R 1 . .
    C C9 0.1488(2) 0.1962(3) 0.56518(17) 0.0291(6) Uani d . 1 . .
    H H9A 0.1607 0.0885 0.5879 0.044 Uiso calc R 1 . .
    H H9B 0.0771 0.2325 0.5670 0.044 Uiso calc R 1 . .
    H H9C 0.2030 0.2679 0.5982 0.044 Uiso calc R 1 . .
loop_
    _atom_site_aniso_label
    _atom_site_aniso_U_11
    _atom_site_aniso_U_22
    _atom_site_aniso_U_33
    _atom_site_aniso_U_12
    _atom_site_aniso_U_13
    _atom_site_aniso_U_23
    P1 0.0200(3) 0.0239(3) 0.0216(3) -0.0024(3) 0.0070(3) -0.0030(3)
    P2 0.0183(3) 0.0229(3) 0.0226(4) 0.0007(3) 0.0032(2) -0.0014(3)
    O1 0.0333(10) 0.0257(10) 0.0286(11) -0.0049(8) 0.0030(8) 0.0036(8)
    O2 0.0323(10) 0.0254(10) 0.0473(13) 0.0010(8) 0.0203(9) -0.0007(10)
    O3 0.0245(9) 0.0328(10) 0.0272(10) -0.0066(8) 0.0077(8) 0.0008(9)
    O4 0.0286(10) 0.0517(13) 0.0333(12) -0.0120(9) 0.0115(9) -0.0202(10)
    O5 0.0281(9) 0.0362(11) 0.0317(11) 0.0093(8) 0.0121(8) 0.0049(9)
    O6 0.0392(11) 0.0427(12) 0.0228(11) -0.0127(9) 0.0037(8) 0.0015(9)
    O7 0.0322(10) 0.0249(10) 0.0506(14) 0.0027(8) -0.0014(10) -0.0035(10)
    O8 0.0209(9) 0.0438(12) 0.0382(12) -0.0010(8) -0.0009(8) -0.0108(10)
    O9 0.0422(12) 0.0495(14) 0.0278(12) -0.0122(10) 0.0117(10) -0.0011(11)
    N1 0.0193(9) 0.0214(10) 0.0183(11) 0.0005(8) 0.0059(8) 0.0003(9)
    N2 0.0263(11) 0.0339(13) 0.0335(13) 0.0045(9) 0.0136(10) -0.0046(11)
    C1 0.0231(12) 0.0300(13) 0.0154(12) 0.0004(11) 0.0051(10) 0.0048(11)
    C2 0.0252(12) 0.0308(14) 0.0275(15) -0.0008(11) 0.0122(11) 0.0038(12)
    C3 0.0194(11) 0.0283(13) 0.0268(14) -0.0006(10) 0.0100(10) -0.0038(12)
    C4 0.0227(11) 0.0209(13) 0.0263(14) 0.0032(10) 0.0064(10) 0.0010(11)
    C5 0.0226(11) 0.0194(11) 0.0255(14) -0.0010(10) 0.0082(10) -0.0001(11)
    C6 0.0330(15) 0.061(2) 0.0229(15) 0.0037(14) -0.0001(12) -0.0019(15)
    C7 0.0391(15) 0.0298(15) 0.0374(17) 0.0078(12) 0.0148(13) 0.0118(13)
    C8 0.0284(13) 0.0279(14) 0.0482(19) -0.0110(11) 0.0146(13) -0.0081(14)
    C9 0.0350(14) 0.0278(14) 0.0280(15) 0.0019(11) 0.0143(12) 0.0071(12)
_geom_special_details
;
All e.s.d.'s (except the e.s.d. in the dihedral angle between two l.s. planes)
are estimated using the full covariance matrix. The cell e.s.d.'s are taken
into account individually in the estimation of e.s.d.'s in distances, angles
and torsion angles; correlations between e.s.d.'s in cell parameters are only
used when they are defined by crystal symmetry. An approximate (isotropic)
treatment of cell e.s.d.'s is used for estimating e.s.d.'s involving l.s.
planes.
;
loop_
    _geom_bond_atom_site_label_1
    _geom_bond_atom_site_label_2
    _geom_bond_site_symmetry_2
    _geom_bond_distance
    _geom_bond_publ_flag
    P1 O3 . 1.5020(19) ?
    P1 O1 . 1.515(2) ?
    P1 O4 . 1.552(2) ?
    P1 O2 . 1.5713(19) ?
    P2 O8 . 1.480(2) ?
    P2 O5 . 1.5137(19) ?
    P2 O7 . 1.572(2) ?
    P2 O6 . 1.582(2) ?
    O2 H2 . 0.8200 ?
    O4 H4 . 0.8200 ?
    O6 H6 . 0.8200 ?
    O7 H7 . 0.8200 ?
    O9 H91 . 0.848(10) ?
    O9 H92 . 0.852(10) ?
    N1 C1 . 1.523(3) ?
    N1 C5 . 1.527(3) ?
    N1 H1A . 0.9000 ?
    N1 H1B . 0.9000 ?
    N2 C3 . 1.499(3) ?
    N2 H2A . 0.8900 ?
    N2 H2B . 0.8900 ?
    N2 H2C . 0.8900 ?
    C1 C7 . 1.525(4) ?
    C1 C6 . 1.526(4) ?
    C1 C2 . 1.534(3) ?
    C2 C3 . 1.512(4) ?
    C2 H22A . 0.9700 ?
    C2 H22B . 0.9700 ?
    C3 C4 . 1.524(4) ?
    C3 H3 . 0.9800 ?
    C4 C5 . 1.524(3) ?
    C4 H4A . 0.9700 ?
    C4 H4B . 0.9700 ?
    C5 C9 . 1.526(4) ?
    C5 C8 . 1.527(4) ?
    C6 H6A . 0.9600 ?
    C6 H6B . 0.9600 ?
    C6 H6C . 0.9600 ?
    C7 H7A . 0.9600 ?
    C7 H7B . 0.9600 ?
    C7 H7C . 0.9600 ?
    C8 H8A . 0.9600 ?
    C8 H8B . 0.9600 ?
    C8 H8C . 0.9600 ?
    C9 H9A . 0.9600 ?
    C9 H9B . 0.9600 ?
    C9 H9C . 0.9600 ?
loop_
    _geom_angle_atom_site_label_1
    _geom_angle_atom_site_label_2
    _geom_angle_atom_site_label_3
    _geom_angle_site_symmetry_1
    _geom_angle_site_symmetry_3
    _geom_angle
    _geom_angle_publ_flag
    O3 P1 O1 . . 114.23(11) ?
    O3 P1 O4 . . 107.88(11) ?
    O1 P1 O4 . . 110.16(13) ?
    O3 P1 O2 . . 111.20(12) ?
    O1 P1 O2 . . 106.82(12) ?
    O4 P1 O2 . . 106.28(12) ?
    O8 P2 O5 . . 113.48(12) ?
    O8 P2 O7 . . 108.97(11) ?
    O5 P2 O7 . . 109.72(12) ?
    O8 P2 O6 . . 109.09(13) ?
    O5 P2 O6 . . 109.58(12) ?
    O7 P2 O6 . . 105.71(12) ?
    P1 O2 H2 . . 109.5 ?
    P1 O4 H4 . . 109.5 ?
    P2 O6 H6 . . 109.5 ?
    P2 O7 H7 . . 109.5 ?
    H91 O9 H92 . . 114(3) ?
    C1 N1 C5 . . 120.63(19) ?
    C1 N1 H1A . . 107.2 ?
    C5 N1 H1A . . 107.2 ?
    C1 N1 H1B . . 107.2 ?
    C5 N1 H1B . . 107.2 ?
    H1A N1 H1B . . 106.8 ?
    C3 N2 H2A . . 109.5 ?
    C3 N2 H2B . . 109.5 ?
    H2A N2 H2B . . 109.5 ?
    C3 N2 H2C . . 109.5 ?
    H2A N2 H2C . . 109.5 ?
    H2B N2 H2C . . 109.5 ?
    N1 C1 C7 . . 105.7(2) ?
    N1 C1 C6 . . 110.8(2) ?
    C7 C1 C6 . . 109.2(2) ?
    N1 C1 C2 . . 108.6(2) ?
    C7 C1 C2 . . 110.9(2) ?
    C6 C1 C2 . . 111.5(2) ?
    C3 C2 C1 . . 111.4(2) ?
    C3 C2 H22A . . 109.3 ?
    C1 C2 H22A . . 109.3 ?
    C3 C2 H22B . . 109.3 ?
    C1 C2 H22B . . 109.3 ?
    H22A C2 H22B . . 108.0 ?
    N2 C3 C2 . . 110.7(2) ?
    N2 C3 C4 . . 110.5(2) ?
    C2 C3 C4 . . 109.8(2) ?
    N2 C3 H3 . . 108.6 ?
    C2 C3 H3 . . 108.6 ?
    C4 C3 H3 . . 108.6 ?
    C3 C4 C5 . . 111.4(2) ?
    C3 C4 H4A . . 109.4 ?
    C5 C4 H4A . . 109.4 ?
    C3 C4 H4B . . 109.4 ?
    C5 C4 H4B . . 109.4 ?
    H4A C4 H4B . . 108.0 ?
    C4 C5 C9 . . 110.8(2) ?
    C4 C5 N1 . . 109.09(19) ?
    C9 C5 N1 . . 105.1(2) ?
    C4 C5 C8 . . 111.7(2) ?
    C9 C5 C8 . . 109.7(2) ?
    N1 C5 C8 . . 110.3(2) ?
    C1 C6 H6A . . 109.5 ?
    C1 C6 H6B . . 109.5 ?
    H6A C6 H6B . . 109.5 ?
    C1 C6 H6C . . 109.5 ?
    H6A C6 H6C . . 109.5 ?
    H6B C6 H6C . . 109.5 ?
    C1 C7 H7A . . 109.5 ?
    C1 C7 H7B . . 109.5 ?
    H7A C7 H7B . . 109.5 ?
    C1 C7 H7C . . 109.5 ?
    H7A C7 H7C . . 109.5 ?
    H7B C7 H7C . . 109.5 ?
    C5 C8 H8A . . 109.5 ?
    C5 C8 H8B . . 109.5 ?
    H8A C8 H8B . . 109.5 ?
    C5 C8 H8C . . 109.5 ?
    H8A C8 H8C . . 109.5 ?
    H8B C8 H8C . . 109.5 ?
    C5 C9 H9A . . 109.5 ?
    C5 C9 H9B . . 109.5 ?
    H9A C9 H9B . . 109.5 ?
    C5 C9 H9C . . 109.5 ?
    H9A C9 H9C . . 109.5 ?
    H9B C9 H9C . . 109.5 ?
loop_
    _geom_hbond_atom_site_label_D
    _geom_hbond_atom_site_label_H
    _geom_hbond_atom_site_label_A
    _geom_hbond_site_symmetry_A
    _geom_hbond_distance_DH
    _geom_hbond_distance_HA
    _geom_hbond_distance_DA
    _geom_hbond_angle_DHA
    O2 H2 O1 2_655 0.82 1.74 2.537(3) 163.1
    O4 H4 O5 2_645 0.82 1.79 2.538(3) 151.6
    O6 H6 O3 . 0.82 1.83 2.646(3) 172.1
    O7 H7 O1 . 0.82 1.85 2.662(3) 172.6
    O9 H91 O5 . 0.850(10)
                        1.970(10)
                                2.811(3) 170(3)
    O9 H92 O3 4_566 0.850(10)
                            2.000(10)
                                    2.837(3) 165(5)
    O9 H92 O4 4_566 0.850(10)
                            2.66(5) 3.256(3) 128(5)
    N1 H1A O8 1_455 0.90 1.84 2.742(3) 176.4
    N1 H1B O5 3_666 0.90 2.31 3.168(3) 158.5
    N1 H1B O8 3_666 0.90 2.33 3.038(3) 135.8
    N2 H2A O2 . 0.89 2.05 2.929(3) 171.5
    N2 H2A O1 . 0.89 2.51 3.076(3) 121.9
    N2 H2B O3 2_645 0.89 2.07 2.919(3) 159.7
    N2 H2C O9 . 0.89 1.88 2.721(4) 155.9
    C3 H3 O6 2_645 0.98 2.59 3.406(3) 140.8
    C4 H4B O9 3_656 0.97 2.58 3.492(4) 157.6
    C9 H9A O7 3_656 0.96 2.40 3.343(3) 168.2
data_global
_journal_date_recd_electronic     2009-02-03
_journal_date_accepted     2009-03-09
_journal_name_full     'Acta Crystallographica, Section E'
_journal_year     2009
_journal_volume     65
_journal_issue      4
_journal_page_first     o757
_journal_page_last     o758
_journal_paper_category     QO
_journal_coeditor_code     WK2099
_publ_contact_author_name     'Ben Nasr Cherif'
_publ_contact_author_address
;
    Laboratoire de Chimie des Mat\'eriaux
  Facult\'e des Sciences de Bizerte
  7021 Zarzouna Bizerte
  Tunisie.
;
_publ_contact_author_email     'cherif_bennasr@yahoo.fr'
_publ_contact_author_fax     ' 216 72 590 566'
_publ_contact_author_phone     ' 216 72 591 906 '
_publ_section_title
;
4-Ammonio-2,2,6,6-tetramethylpiperidinium bis(dihydrogen phosphate) monohydrate
;
loop_
    _publ_author_name
    _publ_author_address
    'Mohamed Lahbib Mrad'
;
Laboratoire de Chimie des Mat\'eriaux
Facult\'e des Sciences de Bizerte
7021 Zarzouna
Tunisia
;
    'Akriche, Sameh'
;
Laboratoire de Chimie des Mat\'eriaux
Facult\'e des Sciences de Bizerte
7021 Zarzouna
Tunisia
;
    'Rzaigui, Mohamed'
;
Laboratoire de Chimie des Mat\'eriaux
Facult\'e des Sciences de Bizerte
7021 Zarzouna
Tunisia
;
    'Ben Nasr, Cherif'
;
Laboratoire de Chimie des Mat\'eriaux
Facult\'e des Sciences de Bizerte
7021 Zarzouna
Tunisia
;
