# Supplementary material for: 4-Ammonio-2,2,6,6-tetra­methyl­piperidinium bis­(dihydrogen phosphate) monohydrate
Source: Acta Crystallogr Sect E Struct Rep Online. 2009 Mar 14;65(Pt 4):o757–8. doi: 10.1107/S1600536809008563 (PMC2968974; doi:10.1107/S1600536809008563)
Supplement: Supplementary file 2 [file e-65-0o757-Isup2.hkl]

#
# h,k,l, Fc-squared, Fo-squared, sigma(Fo-squared) and status flag
#
data_I
_shelx_title ' cad4 in P 21/c'
_shelx_refln_list_code          4
_shelx_F_calc_maximum      155.93
_exptl_crystal_F_000       792.00
_reflns_d_resolution_high  0.7578
 
loop_
 _symmetry_equiv_pos_as_xyz
 'x, y, z'
 '-x, y+1/2, -z+1/2'
 '-x, -y, -z'
 'x, -y-1/2, z-1/2'
 
_cell_length_a    12.6042
_cell_length_b     8.2487
_cell_length_c    16.3210
_cell_angle_alpha  90.000
_cell_angle_beta  104.557
_cell_angle_gamma  90.000
 
_shelx_F_squared_multiplier     1.000
 
loop_
 _refln_index_h
 _refln_index_k
 _refln_index_l
 _refln_F_squared_calc
 _refln_F_squared_meas
 _refln_F_squared_sigma
 _refln_observed_status
   2   0   0     1241.93     1160.16     11.18 o
   3   0   0    20827.65    14442.01    105.41 o
   4   0   0       48.51       61.85      6.82 o
   5   0   0       30.16        7.06     10.09 o
   6   0   0     6457.64     6147.46     78.27 o
   7   0   0      579.38      706.38     17.43 o
   8   0   0       99.43       78.84     10.53 o
   9   0   0      188.20      152.69     17.63 o
  10   0   0     2008.14     1962.88     43.91 o
  11   0   0      631.50      629.77     24.04 o
  12   0   0      145.20      167.34     16.29 o
  13   0   0      354.30      380.95     22.33 o
  14   0   0      757.37      820.55     32.17 o
  15   0   0      369.12      408.21     28.59 o
  16   0   0     1462.38     1676.18     47.83 o
   1   1   0        1.12       22.39      5.04 o
   2   1   0     2092.89     2049.73     41.08 o
   3   1   0      553.49      389.37      9.21 o
   4   1   0     5554.72     5219.35     36.73 o
   5   1   0     1300.19     1294.89     19.23 o
   6   1   0     4042.16     4084.00     36.56 o
   7   1   0        2.92       13.11      8.69 o
   8   1   0     4672.07     4578.44     45.39 o
   9   1   0        7.46       12.05     14.51 o
  10   1   0       84.06       89.80     13.25 o
  11   1   0     2319.25     2238.21     40.29 o
  12   1   0      517.13      495.72     30.51 o
  13   1   0      116.11       77.59     19.20 o
  14   1   0      100.56       73.70     21.06 o
  15   1   0       58.63       35.96     24.65 o
  16   1   0        1.42        7.72     28.83 o
   0   2   0    10278.40     7811.05     67.65 o
   1   2   0     6905.41     5951.48    221.83 o
   2   2   0      824.23      771.99     12.40 o
   3   2   0      712.66      621.36     12.77 o
   4   2   0      208.98      227.80     15.95 o
   5   2   0     1830.63     1934.96     49.73 o
   6   2   0       43.87       62.39     13.50 o
   7   2   0      166.36      169.99     11.89 o
   8   2   0       20.22        0.79     13.35 o
   9   2   0      205.45      207.44     14.57 o
  10   2   0       68.66       71.39     13.30 o
  11   2   0      154.12      141.95     16.58 o
  12   2   0       10.19        7.21     20.66 o
  13   2   0        3.39        0.27     31.71 o
  14   2   0        9.95       21.08     25.41 o
  15   2   0      123.07      162.14     24.17 o
   1   3   0     1957.55     2017.97     23.64 o
   2   3   0      453.15      402.61     17.83 o
   3   3   0     2330.67     2082.96     47.23 o
   4   3   0       53.37       44.87      7.97 o
   5   3   0        5.13        6.28     10.71 o
   6   3   0      151.55      132.88     10.90 o
   7   3   0       48.70       22.63     11.78 o
   8   3   0        5.29       14.43     12.07 o
   9   3   0     1647.75     1495.31     31.83 o
  10   3   0     1619.78     1459.63     32.52 o
  11   3   0       17.60       29.75     21.43 o
  12   3   0      384.91      363.73     23.30 o
  13   3   0      651.68      640.10     29.66 o
  14   3   0      276.44      307.63     34.02 o
  15   3   0       15.60        5.96     24.54 o
   0   4   0    11846.16    10154.64     96.38 o
   1   4   0     1994.54     1989.61     29.84 o
   2   4   0     1206.42     1273.45     21.06 o
   3   4   0     1156.73     1131.61     21.06 o
   4   4   0       22.60       17.35      9.98 o
   5   4   0       13.86       10.19     15.04 o
   6   4   0      443.02      434.19     16.77 o
   7   4   0      202.22      209.92     14.32 o
   8   4   0       25.84       30.33     13.20 o
   9   4   0      272.17      263.46     18.07 o
  10   4   0      236.90      236.82     19.02 o
  11   4   0        1.55       15.06     19.41 o
  12   4   0      293.92      242.51     25.22 o
  13   4   0       18.06       19.40     22.75 o
  14   4   0      253.24      304.65     25.47 o
   1   5   0       16.09       11.60      8.64 o
   2   5   0      661.47      613.16     24.65 o
   3   5   0       21.24       14.27     15.13 o
   4   5   0     1308.80     1246.50     25.62 o
   5   5   0        4.63       16.68     13.87 o
   6   5   0      867.57      781.09     32.96 o
   7   5   0      577.66      599.27     21.99 o
   8   5   0     1203.21     1158.14     29.48 o
   9   5   0       31.91       33.98     28.11 o
  10   5   0       23.10       26.44     37.14 o
  11   5   0       61.46       60.80     18.41 o
  12   5   0       54.13       89.99     18.35 o
  13   5   0       13.57       26.28     27.29 o
  14   5   0        8.30       15.34     20.63 o
   0   6   0        4.19        7.40     23.45 o
   1   6   0       94.60       89.78     12.59 o
   2   6   0      207.98      209.25     15.76 o
   3   6   0       44.75       56.58     11.16 o
   4   6   0      169.92      146.39     21.81 o
   5   6   0      329.99      324.30     17.28 o
   6   6   0        9.51       -9.97     17.21 o
   7   6   0       70.77       76.06     14.78 o
   8   6   0      108.69      147.27     33.10 o
   9   6   0       11.48       -4.39     22.73 o
  10   6   0       14.72      -14.02     25.11 o
  11   6   0       19.08       -1.54     26.39 o
  12   6   0      123.00      111.82     20.62 o
  13   6   0        0.30        6.49     31.06 o
   1   7   0       45.23       52.76     12.44 o
   2   7   0      237.79      193.06     16.79 o
   3   7   0       20.25        8.96     13.53 o
   4   7   0        0.01       14.22     13.81 o
   5   7   0      374.87      382.38     35.31 o
   6   7   0        1.30       -2.34     25.03 o
   7   7   0       12.03       -9.68     42.38 o
   8   7   0      300.86      244.25     20.78 o
   9   7   0      428.74      432.97     25.97 o
  10   7   0      159.12      136.42     21.78 o
  11   7   0      162.67      150.76     22.04 o
  12   7   0      187.52      218.26     23.77 o
   0   8   0      775.18      756.82     37.76 o
   1   8   0      741.10      733.41     26.50 o
   2   8   0      264.32      276.03     19.82 o
   3   8   0       46.31       40.46     17.09 o
   4   8   0       67.38       17.29     25.34 o
   5   8   0      251.13      268.65     21.17 o
   6   8   0       80.41       97.22     17.19 o
   7   8   0       60.25       59.29     17.00 o
   8   8   0       27.19       35.34     18.85 o
   9   8   0      326.72      348.30     25.55 o
  10   8   0       22.81      -29.17     29.17 o
   1   9   0       47.63       81.76     30.70 o
   2   9   0      477.69      543.15     25.65 o
   3   9   0      342.38      344.20     24.63 o
   4   9   0       25.50       47.57     19.99 o
   5   9   0      158.90      161.74     20.82 o
   6   9   0      214.44      232.45     34.02 o
   7   9   0       89.58      117.13     20.58 o
   8   9   0       15.77       19.94     28.23 o
   9   9   0      116.28       80.57     35.03 o
   0  10   0      302.77      337.28     38.34 o
   1  10   0      262.32      260.37     37.52 o
   2  10   0      433.82      446.15     28.24 o
   3  10   0      135.71      158.41     22.62 o
   4  10   0       10.65      -15.70     26.01 o
   5  10   0       75.50       64.37     26.47 o
   6  10   0       62.63       68.28     21.46 o
 -16   1   1        0.12      -11.68     30.85 o
 -15   1   1        9.20       26.05     18.51 o
 -14   1   1       57.95       58.42     19.01 o
 -13   1   1       29.63       10.26     23.85 o
 -12   1   1      449.44      434.95     23.13 o
 -11   1   1      624.95      628.06     23.17 o
 -10   1   1      180.44      168.54     14.40 o
  -9   1   1       34.23       38.47     10.63 o
  -8   1   1      464.31      489.52     16.85 o
  -7   1   1      542.40      543.85     21.38 o
  -6   1   1     4082.64     4015.30     93.55 o
  -5   1   1      390.58      465.10     20.71 o
  -4   1   1      717.16      826.14     15.23 o
  -3   1   1     9406.66     8233.43    277.18 o
  -2   1   1     1644.32     1469.30     55.06 o
  -1   1   1     1758.85     1665.79    130.93 o
   0   1   1     4360.17     3975.07    186.08 o
   1   1   1        1.79       17.44      4.47 o
   2   1   1      119.27      153.47     10.91 o
   3   1   1        2.10       -7.98      7.98 o
   4   1   1       52.33       30.84      5.87 o
   5   1   1     2820.70     2976.17     77.11 o
   6   1   1      129.41      110.51      9.42 o
   7   1   1       12.15       15.63     13.21 o
   8   1   1      711.53      714.25     20.08 o
   9   1   1     1052.10     1021.35     25.48 o
  10   1   1       36.67       19.29     17.72 o
  11   1   1      476.34      439.77     21.74 o
  12   1   1      267.52      306.46     73.03 o
  13   1   1        5.36       11.16     24.60 o
  14   1   1        3.84      -13.48     45.60 o
  15   1   1        1.83      -23.13     26.80 o
 -16   2   1       24.73      -12.95     29.88 o
 -15   2   1      250.43      283.32     38.05 o
 -14   2   1       79.21      110.94     43.58 o
 -13   2   1       19.15        3.22     23.95 o
 -12   2   1      125.14      137.21     16.64 o
 -11   2   1      124.77      106.74     17.34 o
 -10   2   1      644.91      645.19     22.29 o
  -9   2   1     1562.17     1524.05     30.57 o
  -8   2   1        0.77      -11.42     14.23 o
  -7   2   1      572.80      544.72     23.11 o
  -6   2   1      595.00      589.82     15.63 o
  -5   2   1      152.05      141.40      9.10 o
  -4   2   1      748.47      998.36     16.58 o
  -3   2   1     1359.45     1391.17     17.56 o
  -2   2   1    13207.80    11678.77    583.52 o
  -1   2   1      152.90      146.99     12.64 o
   0   2   1      546.70      548.48     10.06 o
   1   2   1    23400.20    17169.59    202.66 o
   2   2   1     1721.98     1569.76     17.73 o
   3   2   1       26.29       36.99      5.91 o
   4   2   1       58.47       48.03     11.00 o
   5   2   1      719.51      700.08     26.71 o
   6   2   1      320.68      332.87     13.52 o
   7   2   1       21.64       18.10     10.86 o
   8   2   1      428.65      373.69     30.51 o
   9   2   1      323.26      267.78     16.77 o
  10   2   1       61.12       70.92     13.50 o
  11   2   1      153.39      137.32     17.77 o
  12   2   1       57.02       34.17     21.28 o
  13   2   1      147.39      125.99     19.91 o
  14   2   1      301.71      331.68     23.98 o
  15   2   1      311.59      342.89     26.91 o
 -15   3   1       12.51       -2.78     26.74 o
 -14   3   1       17.01       12.67     28.69 o
 -13   3   1      307.93      319.66     22.86 o
 -12   3   1       25.87       29.69     20.28 o
 -11   3   1      250.09      280.33     35.60 o
 -10   3   1      334.54      339.42     32.29 o
  -9   3   1        8.87       -6.53     17.12 o
  -8   3   1      362.03      352.63     24.41 o
  -7   3   1     3714.86     3648.95     41.07 o
  -6   3   1     3356.06     3263.15     36.59 o
  -5   3   1     3224.66     3319.82     34.48 o
  -4   3   1      251.09      237.11     10.50 o
  -3   3   1     2327.40     2278.88     77.64 o
  -2   3   1       11.84       13.76      6.36 o
  -1   3   1      894.10      891.50     45.36 o
   0   3   1     1284.20     1423.97     47.37 o
   1   3   1     2920.20     2920.13     54.77 o
   2   3   1     1526.78     1703.36     21.37 o
   3   3   1      171.13      218.62     11.72 o
   4   3   1       67.02       70.70      7.97 o
   5   3   1      133.72      124.21     10.26 o
   6   3   1      730.74      697.14     30.51 o
   7   3   1      470.40      465.27     17.62 o
   8   3   1      535.46      501.55     44.30 o
   9   3   1     3618.90     3563.47     47.31 o
  10   3   1       69.41       94.61     35.22 o
  11   3   1        1.18       -8.43     17.76 o
  12   3   1      674.65      649.72     48.81 o
  13   3   1       14.33        7.33     25.17 o
  14   3   1        2.07        1.12     21.54 o
  15   3   1      182.82      201.16     40.60 o
 -15   4   1       45.66       75.78     20.54 o
 -14   4   1      155.85      147.50     24.29 o
 -13   4   1      242.56      224.79     23.45 o
 -12   4   1      216.70      212.80     21.81 o
 -11   4   1        4.33       16.16     22.15 o
 -10   4   1      243.48      268.31     18.24 o
  -9   4   1      533.80      517.14     21.23 o
  -8   4   1      547.53      532.67     19.70 o
  -7   4   1      319.49      360.75     16.40 o
  -6   4   1        0.37        5.24     12.13 o
  -5   4   1     2127.69     2034.62     51.70 o
  -4   4   1      502.61      493.01     20.47 o
  -3   4   1      666.17      658.21     43.48 o
  -2   4   1     1040.89     1102.20     35.36 o
  -1   4   1       55.94       84.32     12.97 o
   0   4   1     1142.16     1189.60     20.04 o
   1   4   1        0.10       -9.82     10.32 o
   2   4   1     1905.36     2187.00     27.76 o
   3   4   1      253.76      239.26     12.97 o
   4   4   1     6839.58     6597.00    138.08 o
   5   4   1      536.37      499.24     34.30 o
   6   4   1     2269.09     2171.53     33.57 o
   7   4   1     2314.53     2306.44     36.21 o
   8   4   1       23.09       37.61     20.85 o
   9   4   1      556.03      560.80     22.64 o
  10   4   1      110.77       84.11     16.75 o
  11   4   1       24.51       -4.91     32.86 o
  12   4   1       33.65       -5.20     25.88 o
  13   4   1      162.52      161.89     25.56 o
  14   4   1        0.50       11.82     26.30 o
 -14   5   1        1.17      -27.86     27.86 o
 -13   5   1      172.09      183.31     23.44 o
 -12   5   1      381.83      325.74     25.57 o
 -11   5   1      180.23      170.36     19.65 o
 -10   5   1        0.14      -26.04     26.04 o
  -9   5   1       68.78       70.39     14.00 o
  -8   5   1     2467.58     2354.81     50.69 o
  -7   5   1     2199.56     2111.30     36.92 o
  -6   5   1       77.19       80.49     15.18 o
  -5   5   1     1343.73     1419.25     28.40 o
  -4   5   1     1832.20     1840.50     30.34 o
  -3   5   1      670.36      694.41     19.83 o
  -2   5   1      570.91      594.26     17.53 o
  -1   5   1      253.38      261.55     14.94 o
   0   5   1     7486.79     7222.73     54.29 o
   1   5   1        8.21        4.36     15.23 o
   2   5   1     1672.23     1751.92     28.57 o
   3   5   1      134.75      140.26     11.48 o
   4   5   1        5.76        9.96     11.06 o
   5   5   1      649.42      695.33     21.27 o
   6   5   1       23.52       34.64     13.40 o
   7   5   1       32.46       56.13     12.61 o
   8   5   1     2676.09     2636.92     56.36 o
   9   5   1      311.92      282.28     20.04 o
  10   5   1      325.75      327.16     21.18 o
  11   5   1      805.35      739.29     30.58 o
  12   5   1       63.94       89.06     23.11 o
  13   5   1       15.52       13.64     39.35 o
  14   5   1      230.61      250.56     27.04 o
 -13   6   1        0.62       -5.90     27.89 o
 -12   6   1      280.41      236.74     35.22 o
 -11   6   1        7.62       39.38     29.74 o
 -10   6   1        1.33       14.47     23.39 o
  -9   6   1      496.24      507.57     24.29 o
  -8   6   1      182.10      189.76     23.21 o
  -7   6   1      494.64      521.29     35.12 o
  -6   6   1      637.33      590.65     40.07 o
  -5   6   1      733.78      713.84     23.21 o
  -4   6   1     3093.83     2846.73     63.37 o
  -3   6   1      398.14      434.65     23.54 o
  -2   6   1        5.21      -10.44     15.94 o
  -1   6   1        6.95       16.37     20.90 o
   0   6   1      477.51      465.97     18.00 o
   1   6   1       39.37       33.03     16.53 o
   2   6   1       10.51       12.16     21.67 o
   3   6   1      649.54      667.63     22.12 o
   4   6   1      219.63      194.44     23.49 o
   5   6   1      401.99      369.18     19.76 o
   6   6   1     3075.14     2970.22     45.01 o
   7   6   1     1938.55     1974.38     61.45 o
   8   6   1      140.73      110.59     17.16 o
   9   6   1      183.28      178.30     19.24 o
  10   6   1      674.40      594.67     28.39 o
  11   6   1      213.86      245.34     22.66 o
  12   6   1      216.15      244.95     25.07 o
  13   6   1        0.02        1.07     35.17 o
 -12   7   1       65.64       95.32     51.17 o
 -11   7   1        0.05       26.45     18.61 o
 -10   7   1       97.52      120.86     19.37 o
  -9   7   1       56.71       33.84     20.60 o
  -8   7   1      201.58      188.47     19.74 o
  -7   7   1       60.28       64.86     15.70 o
  -6   7   1        7.33       -6.77     19.84 o
  -5   7   1      615.03      689.57     81.05 o
  -4   7   1     2657.73     2558.85     52.56 o
  -3   7   1        3.68        4.81     17.02 o
  -2   7   1      348.49      337.72     18.92 o
  -1   7   1      606.14      597.25     22.87 o
   0   7   1      401.05      369.94     18.81 o
   1   7   1      149.51      137.15     15.40 o
   2   7   1        8.80        8.20     13.67 o
   3   7   1      389.58      414.04     19.59 o
   4   7   1      454.93      388.81     21.85 o
   5   7   1      139.72      163.41     19.84 o
   6   7   1      100.06       98.59     16.37 o
   7   7   1      282.51      273.10     22.35 o
   8   7   1        0.25        3.17     17.99 o
   9   7   1       55.97       49.43     19.84 o
  10   7   1        0.87        4.15     20.12 o
  11   7   1      138.40      130.54     23.66 o
  12   7   1        6.55       -8.73     43.91 o
 -11   8   1       23.42       22.96     30.21 o
 -10   8   1        2.18       10.10     21.36 o
  -9   8   1       22.81       20.39     27.91 o
  -8   8   1       33.84       92.18     22.92 o
  -7   8   1       18.80       26.87     18.78 o
  -6   8   1        2.43        3.27     22.63 o
  -5   8   1      178.60      194.39     30.22 o
  -4   8   1      382.49      377.61     22.61 o
  -3   8   1        9.87        5.35     17.59 o
  -2   8   1      440.22      428.67     23.00 o
  -1   8   1       54.35       45.04     18.38 o
   0   8   1       82.33       98.35     29.98 o
   1   8   1        2.64        6.60     30.12 o
   2   8   1       54.30       54.39     13.72 o
   3   8   1      311.43      284.42     33.68 o
   4   8   1        0.00      -29.21     29.21 o
   5   8   1        1.26        0.80     22.38 o
   6   8   1      216.25      197.35     23.25 o
   7   8   1      101.48      126.75     19.02 o
   8   8   1       13.88       28.59     27.48 o
   9   8   1        6.32       21.69     21.47 o
  10   8   1        0.37       -6.05     38.34 o
  -9   9   1       16.75       16.46     29.45 o
  -8   9   1       25.45       17.66     30.18 o
  -7   9   1        0.24       24.62     19.90 o
  -6   9   1        1.75       -7.57     26.24 o
  -5   9   1       74.83       91.56     18.54 o
  -4   9   1       28.59       46.44     24.41 o
  -3   9   1      180.92      212.68     20.37 o
  -2   9   1       19.92      -13.21     26.16 o
  -1   9   1        0.14       14.84     18.67 o
   0   9   1      119.77      127.46     31.33 o
   1   9   1      151.26      118.20     20.10 o
   2   9   1      189.79      175.28     21.34 o
   3   9   1       21.31       51.21     16.70 o
   4   9   1        1.54       12.00     22.58 o
   5   9   1        5.93        7.77     23.91 o
   6   9   1      186.66      184.92     22.46 o
   7   9   1       78.55       56.26     24.92 o
   8   9   1      159.20      124.16     27.19 o
  -6  10   1      366.88      328.47     27.86 o
  -5  10   1       12.01       18.34     22.71 o
  -4  10   1      475.58      509.84     30.74 o
  -3  10   1        0.00      -17.38     25.83 o
  -2  10   1       11.93       63.14     18.28 o
  -1  10   1       20.27       13.63     50.59 o
   0  10   1      222.79      246.41     25.99 o
   1  10   1        2.82        1.48     22.02 o
   2  10   1        3.50        8.73     27.91 o
   3  10   1      177.38      151.74     24.54 o
   4  10   1       14.07       23.50     28.11 o
   5  10   1        5.46       13.23     30.99 o
   6  10   1       49.80       78.49     21.43 o
 -16   0   2        0.61        9.49     21.10 o
 -15   0   2        1.18      -28.88     28.88 o
 -14   0   2      196.13      197.26     26.38 o
 -13   0   2      667.30      641.74     26.97 o
 -12   0   2      117.19      111.38     15.85 o
 -11   0   2      660.35      656.80     31.37 o
 -10   0   2     2181.56     2178.04     36.24 o
  -9   0   2     2768.20     2647.86     36.52 o
  -8   0   2     3977.84     3878.64     70.44 o
  -7   0   2     2006.12     2033.03     39.69 o
  -6   0   2     6727.91     6533.05    108.63 o
  -5   0   2        8.51       37.97     10.86 o
  -4   0   2    13466.08    10947.06    233.26 o
  -3   0   2     5027.55     4375.96     50.16 o
  -2   0   2     2465.37     2478.59     44.92 o
  -1   0   2    10037.48     9474.32    505.97 o
   0   0   2      290.23      377.33      9.27 o
   1   0   2     9771.68     7034.75    241.14 o
   2   0   2     8942.33     7584.65     80.81 o
   3   0   2    14813.29    11365.14     64.58 o
   4   0   2      382.14      354.33     10.43 o
   5   0   2     5240.86     5573.16     40.12 o
   6   0   2      857.35      783.23     21.04 o
   7   0   2      263.93      282.70     13.28 o
   8   0   2     5376.52     5303.70     50.48 o
   9   0   2      182.24      154.52     14.51 o
  10   0   2     1249.36     1234.29     29.23 o
  11   0   2       32.36       23.09     25.37 o
  12   0   2      303.30      298.97     20.94 o
  13   0   2      328.23      382.81     22.48 o
  14   0   2       46.04       10.99     26.84 o
  15   0   2       48.60       14.50     32.75 o
 -16   1   2       54.17       49.45     31.81 o
 -15   1   2       17.45       29.71     20.67 o
 -14   1   2      237.44      245.37     36.13 o
 -13   1   2        0.21       11.84     21.07 o
 -12   1   2     1314.06     1296.17     33.40 o
 -11   1   2      226.26      241.08     17.34 o
 -10   1   2       57.89       68.51     12.20 o
  -9   1   2     4325.69     4106.72     45.80 o
  -8   1   2      945.90      853.86     20.79 o
  -7   1   2      424.68      467.91     14.95 o
  -6   1   2     6900.00     6409.65    199.63 o
  -5   1   2        4.93       -0.11     20.42 o
  -4   1   2        0.04       10.62      7.25 o
  -3   1   2        0.99       -1.02      6.17 o
  -2   1   2     8165.36     7901.29    805.40 o
  -1   1   2    14592.69    11666.98   1365.04 o
   0   1   2     9760.98     8048.21    642.23 o
   1   1   2      592.48      703.62     22.63 o
   2   1   2    24313.94    17142.72   1653.89 o
   3   1   2     3278.72     3186.12     64.91 o
   4   1   2     2527.22     2691.21     75.24 o
   5   1   2      404.90      361.14     18.83 o
   6   1   2      149.62      172.43     10.80 o
   7   1   2     1355.21     1294.84     23.82 o
   8   1   2       97.27       89.79     22.39 o
   9   1   2      399.35      364.47     17.41 o
  10   1   2     1657.08     1599.25     49.92 o
  11   1   2      260.90      252.72     19.57 o
  12   1   2       12.86      -12.54     46.84 o
  13   1   2      106.16      110.55     17.70 o
  14   1   2      919.10      932.94     35.05 o
  15   1   2      121.17      148.59     22.91 o
 -16   2   2      103.87       87.35     22.96 o
 -15   2   2       62.72       34.16     24.70 o
 -14   2   2      191.31      178.26     21.55 o
 -13   2   2      168.27      135.11     19.19 o
 -12   2   2      197.11      198.23     16.58 o
 -11   2   2     1370.76     1300.76     32.07 o
 -10   2   2      195.13      226.49     23.40 o
  -9   2   2       42.24       46.23     11.15 o
  -8   2   2       13.06       23.58     10.33 o
  -7   2   2       49.25       66.99     19.03 o
  -6   2   2      904.37      997.56     19.60 o
  -5   2   2      122.32      129.23      8.37 o
  -4   2   2      817.95      897.63     15.83 o
  -3   2   2      136.94      151.56      7.77 o
  -2   2   2       82.91      103.33      6.14 o
  -1   2   2      249.89      212.31     13.84 o
   0   2   2        0.82        5.49      6.58 o
   1   2   2     1523.94     1564.30    111.27 o
   2   2   2    11850.91    10605.80    339.06 o
   3   2   2      230.95      183.19      8.62 o
   4   2   2      176.81      149.23      8.42 o
   5   2   2     2935.13     2759.87     36.61 o
   6   2   2     1105.32     1003.07     44.59 o
   7   2   2      492.38      512.04     17.12 o
   8   2   2       31.21       39.55     21.62 o
   9   2   2       17.61       14.17     13.35 o
  10   2   2      929.15      928.02     50.64 o
  11   2   2      281.44      275.67     19.14 o
  12   2   2       14.06       -4.37     23.67 o
  13   2   2       98.85      104.55     18.23 o
  14   2   2        7.50       33.48     19.55 o
  15   2   2        2.17       11.81     28.89 o
 -15   3   2        8.89       19.27     43.48 o
 -14   3   2       30.70       46.72     24.36 o
 -13   3   2       49.48       82.96     39.88 o
 -12   3   2       22.28      -10.18     23.78 o
 -11   3   2      206.09      184.63     17.20 o
 -10   3   2     2808.59     2663.48     42.36 o
  -9   3   2      174.71      164.03     18.64 o
  -8   3   2        8.02        3.84     13.99 o
  -7   3   2      943.08      871.33     27.48 o
  -6   3   2      148.49      171.83     11.38 o
  -5   3   2      646.07      716.75     30.03 o
  -4   3   2     2532.68     2814.57     59.43 o
  -3   3   2      347.29      412.87     19.07 o
  -2   3   2     3897.71     3994.20    143.99 o
  -1   3   2     1897.11     1825.51     79.56 o
   0   3   2    12260.83    11063.22    765.90 o
   1   3   2       28.99       32.48      6.31 o
   2   3   2       34.27       45.43      7.07 o
   3   3   2      527.55      547.52     14.17 o
   4   3   2      817.33      798.14     24.60 o
   5   3   2      176.06      175.67     11.18 o
   6   3   2     2083.62     2179.02     31.49 o
   7   3   2      230.86      227.31     19.51 o
   8   3   2      591.43      502.43     19.70 o
   9   3   2      330.43      332.34     18.21 o
  10   3   2      106.15       56.88     34.30 o
  11   3   2      199.56      179.09     27.10 o
  12   3   2       79.89       91.94     22.73 o
  13   3   2       78.17       62.21     19.39 o
  14   3   2      150.55      192.66     22.44 o
  15   3   2       49.48       69.41     21.83 o
 -15   4   2       88.24       95.13     23.12 o
 -14   4   2        1.01       -2.67     25.63 o
 -13   4   2      106.15      147.13     31.85 o
 -12   4   2       48.08       20.76     19.69 o
 -11   4   2      878.61      850.60     29.01 o
 -10   4   2       59.42       76.46     21.57 o
  -9   4   2      196.09      206.82     21.62 o
  -8   4   2     1278.63     1253.76     28.52 o
  -7   4   2      272.84      296.32     16.43 o
  -6   4   2     1141.58     1217.23     42.09 o
  -5   4   2        5.68       20.64      9.80 o
  -4   4   2      380.70      355.80     13.84 o
  -3   4   2     1248.71     1250.12     21.81 o
  -2   4   2       16.15       15.77     14.13 o
  -1   4   2      307.70      270.01     22.87 o
   0   4   2       17.35        5.13     16.19 o
   1   4   2        2.65        5.52      9.44 o
   2   4   2       24.32       12.30     12.68 o
   3   4   2      278.56      252.58     16.24 o
   4   4   2      771.11      713.66     22.49 o
   5   4   2     1449.53     1467.25     26.90 o
   6   4   2      422.08      418.18     16.92 o
   7   4   2      411.73      425.83     18.72 o
   8   4   2     3276.78     3098.29     46.46 o
   9   4   2      410.13      421.54     21.70 o
  10   4   2       17.94       28.58     16.12 o
  11   4   2      454.39      413.68     23.63 o
  12   4   2       35.98       62.59     29.07 o
  13   4   2        7.85       32.27     21.66 o
  14   4   2       35.35       23.95     28.53 o
 -14   5   2        0.02        7.53     22.77 o
 -13   5   2      203.04      215.28     22.68 o
 -12   5   2      116.93      109.44     21.27 o
 -11   5   2        1.38       21.31     14.85 o
 -10   5   2      279.26      276.09     19.01 o
  -9   5   2      395.41      408.37     21.50 o
  -8   5   2      369.12      357.63     19.52 o
  -7   5   2      562.66      539.21     29.55 o
  -6   5   2     1125.17     1099.85     59.29 o
  -5   5   2      583.01      548.22     18.65 o
  -4   5   2      160.20      149.86     14.80 o
  -3   5   2      134.94      135.97     11.47 o
  -2   5   2      895.27      915.98     47.81 o
  -1   5   2       35.90       24.91     10.99 o
   0   5   2     1106.96     1072.60     41.75 o
   1   5   2      190.12      212.04     13.65 o
   2   5   2       14.04       12.80     11.19 o
   3   5   2      745.03      760.27     20.40 o
   4   5   2      601.80      554.47     36.18 o
   5   5   2     1018.59      994.31     27.39 o
   6   5   2       63.05       76.12     12.34 o
   7   5   2      507.65      454.19     21.06 o
   8   5   2      242.45      199.76     49.68 o
   9   5   2      134.61      146.33     17.90 o
  10   5   2      267.22      253.38     33.10 o
  11   5   2      220.96      239.94     21.70 o
  12   5   2      266.65      318.00     25.21 o
  13   5   2       79.75       72.44     42.09 o
 -13   6   2      433.72      420.11     29.65 o
 -12   6   2        2.59       -2.04     22.40 o
 -11   6   2      259.79      267.52     24.35 o
 -10   6   2       18.82       26.31     17.68 o
  -9   6   2       10.48       -4.77     22.86 o
  -8   6   2       19.05       13.36     20.68 o
  -7   6   2      254.16      264.29     18.18 o
  -6   6   2      358.01      355.65     19.40 o
  -5   6   2        2.36       -1.00     16.96 o
  -4   6   2       19.60       11.98     16.82 o
  -3   6   2      782.65      770.93     28.78 o
  -2   6   2      173.11      161.83     13.38 o
  -1   6   2        9.40       16.84     11.48 o
   0   6   2        3.35       10.99     10.60 o
   1   6   2       13.55       16.05     10.23 o
   2   6   2     2377.11     2246.34     35.77 o
   3   6   2      491.81      440.99     26.71 o
   4   6   2        0.41       11.83     13.39 o
   5   6   2      570.54      551.52     21.98 o
   6   6   2      581.80      581.34     23.22 o
   7   6   2      229.62      223.25     21.19 o
   8   6   2       50.61       32.73     15.56 o
   9   6   2        0.14        0.17     19.85 o
  10   6   2      296.41      251.84     40.89 o
  11   6   2       63.35       88.43     49.34 o
  12   6   2        0.18      -28.26     28.26 o
 -12   7   2       49.44       54.51     30.56 o
 -11   7   2        6.97      -11.31     29.17 o
 -10   7   2      505.35      535.51     36.13 o
  -9   7   2      107.21      133.11     24.46 o
  -8   7   2       28.48       -3.15     23.45 o
  -7   7   2      169.77      181.29     18.58 o
  -6   7   2       55.55       21.75     17.34 o
  -5   7   2       33.70       29.35     17.17 o
  -4   7   2        0.84       19.73     20.61 o
  -3   7   2       46.39       20.93     14.70 o
  -2   7   2       94.96       77.82     14.40 o
  -1   7   2      301.91      266.30     17.57 o
   0   7   2      168.29      184.85     16.39 o
   1   7   2       53.87       44.81     14.23 o
   2   7   2      336.36      289.97     21.38 o
   3   7   2       55.70       77.50     14.40 o
   4   7   2       22.46       19.11     17.68 o
   5   7   2       16.10       12.18     24.17 o
   6   7   2       98.65       88.39     16.87 o
   7   7   2        9.05       23.95     20.69 o
   8   7   2       44.28       37.64     49.92 o
   9   7   2       89.30       96.81     32.24 o
  10   7   2       40.08       56.28     18.24 o
  11   7   2       89.79      117.98     20.98 o
 -11   8   2       43.15       54.23     24.14 o
 -10   8   2       19.08       14.88     62.99 o
  -9   8   2        0.67       20.58     23.96 o
  -8   8   2       49.96       21.83     60.35 o
  -7   8   2        8.15       10.14     32.77 o
  -6   8   2      121.59      108.64     19.15 o
  -5   8   2       39.51       42.73     15.68 o
  -4   8   2       26.57      -18.60     23.66 o
  -3   8   2       52.76       95.91     15.38 o
  -2   8   2      196.22      135.08     18.22 o
  -1   8   2      116.92      110.81     37.33 o
   0   8   2      117.58       98.39     16.48 o
   1   8   2      559.70      574.71     24.99 o
   2   8   2      185.12      180.71     20.34 o
   3   8   2      269.19      254.69     20.12 o
   4   8   2      652.97      662.52     27.62 o
   5   8   2       44.60       41.65     19.12 o
   6   8   2      135.09      145.65     36.47 o
   7   8   2      420.22      469.91     38.63 o
   8   8   2      533.03      581.96     28.95 o
   9   8   2      280.62      312.80     26.36 o
  10   8   2       92.68      108.02     22.45 o
  -9   9   2        3.08      -42.38     46.65 o
  -8   9   2      144.61      195.54     22.90 o
  -7   9   2      527.88      589.60     38.73 o
  -6   9   2       34.16        1.01     22.84 o
  -5   9   2       15.45       26.99     19.93 o
  -4   9   2      403.83      387.79     24.82 o
  -3   9   2      713.62      719.72     29.49 o
  -2   9   2       15.31      -22.71     22.71 o
  -1   9   2      382.36      374.36     24.30 o
   0   9   2      528.90      497.50     25.89 o
   1   9   2       41.26       22.98     20.88 o
   2   9   2       18.67       33.76     16.90 o
   3   9   2      130.53      124.44     19.60 o
   4   9   2        5.75        6.02     25.85 o
   5   9   2      273.66      249.83     23.95 o
   6   9   2        1.19        3.69     26.56 o
   7   9   2        0.39        2.81     30.94 o
   8   9   2        0.04       20.60     23.06 o
  -6  10   2        6.56       14.38     23.92 o
  -5  10   2        0.07       -0.92     22.77 o
  -4  10   2       23.70       30.76     23.01 o
  -3  10   2      191.39      256.28     24.16 o
  -2  10   2       86.90       91.65     20.92 o
  -1  10   2       96.04       89.31     20.68 o
   0  10   2      140.60      139.32     21.03 o
   1  10   2      617.36      664.56     30.56 o
   2  10   2      134.14      123.13     22.95 o
   3  10   2       49.15       40.27     23.26 o
   4  10   2      148.58      153.63     23.62 o
   5  10   2       88.60       66.03     36.27 o
 -16   1   3      109.32      139.78     22.98 o
 -15   1   3       48.94       47.45     57.90 o
 -14   1   3      145.56      118.91     20.59 o
 -13   1   3       18.67      -12.42     22.52 o
 -12   1   3      154.10      185.91     18.62 o
 -11   1   3      184.76      207.74     17.10 o
 -10   1   3      248.17      259.91     16.39 o
  -9   1   3     1394.83     1383.95     28.06 o
  -8   1   3      503.39      530.83     41.37 o
  -7   1   3      692.45      635.37     17.09 o
  -6   1   3     2455.54     2765.84     90.90 o
  -5   1   3     6651.61     6813.58    344.92 o
  -4   1   3      823.09      717.79     30.70 o
  -3   1   3    15075.88    13759.89    842.63 o
  -2   1   3       73.67       81.57      5.57 o
  -1   1   3      413.32      446.16     41.27 o
   0   1   3     6614.03     6124.12    400.56 o
   1   1   3     3536.12     3742.96    278.04 o
   2   1   3     4216.77     4124.39    300.72 o
   3   1   3      174.53      205.79      8.42 o
   4   1   3     2478.83     2730.57    114.73 o
   5   1   3     1011.40     1014.65     19.23 o
   6   1   3      137.62      138.15      9.94 o
   7   1   3       48.44       50.53     22.97 o
   8   1   3      224.97      222.58     15.07 o
   9   1   3     1818.12     1644.68     32.98 o
  10   1   3      415.94      361.98     20.04 o
  11   1   3      410.79      378.39     20.79 o
  12   1   3       26.08        9.14     28.88 o
  13   1   3       71.79       83.54     18.65 o
  14   1   3       27.63       35.36     23.80 o
  15   1   3      443.26      473.37     28.82 o
 -16   2   3       10.92       10.70     23.12 o
 -15   2   3       49.54       74.66     19.53 o
 -14   2   3       79.57       66.66     18.79 o
 -13   2   3      362.67      297.01     21.65 o
 -12   2   3     1010.64     1012.31     34.02 o
 -11   2   3      919.12      849.43     26.94 o
 -10   2   3     1131.53     1028.25     27.41 o
  -9   2   3      231.57      218.04     18.59 o
  -8   2   3     1166.99     1164.35     66.78 o
  -7   2   3      396.89      354.41     14.84 o
  -6   2   3     1328.60     1436.18     23.24 o
  -5   2   3      330.27      400.52     12.49 o
  -4   2   3     3976.40     3978.28    204.96 o
  -3   2   3      411.55      437.43     28.54 o
  -2   2   3      137.29      140.29      8.12 o
  -1   2   3      321.86      264.89      8.35 o
   0   2   3      353.08      430.67     49.73 o
   1   2   3      202.59      247.84     23.01 o
   2   2   3     1080.69     1067.50     51.31 o
   3   2   3     1411.25     1330.77     38.05 o
   4   2   3      342.36      264.08     10.77 o
   5   2   3      149.56      179.82     34.45 o
   6   2   3        0.17       16.19     10.28 o
   7   2   3       42.76       22.56     10.73 o
   8   2   3      687.64      645.33     20.62 o
   9   2   3      397.66      433.99     31.57 o
  10   2   3        0.59       16.37     18.03 o
  11   2   3      617.28      564.02     80.53 o
  12   2   3       64.58       53.89     24.17 o
  13   2   3       16.09        8.31     24.86 o
  14   2   3      235.21      247.29     24.59 o
  15   2   3        1.05      -16.61     29.53 o
 -15   3   3        0.36       -2.81     21.26 o
 -14   3   3      162.27      167.28     22.31 o
 -13   3   3        6.93      -24.03     24.03 o
 -12   3   3       51.59       35.99     19.46 o
 -11   3   3        5.25      -21.32     22.58 o
 -10   3   3       16.81       37.13     24.84 o
  -9   3   3       63.19       37.82     18.50 o
  -8   3   3      231.69      214.07     23.21 o
  -7   3   3      896.74      959.53     22.24 o
  -6   3   3      840.06      899.33     49.97 o
  -5   3   3     4610.90     4565.25    260.03 o
  -4   3   3     3989.14     3807.60    117.66 o
  -3   3   3     2992.65     3071.23    214.96 o
  -2   3   3     1182.79     1209.88     54.82 o
  -1   3   3      162.49      115.23     14.22 o
   0   3   3      634.36      572.47     59.00 o
   1   3   3     1264.32     1361.98     43.72 o
   2   3   3      671.81      762.82     37.76 o
   3   3   3      626.04      666.47     36.37 o
   4   3   3        0.41        7.83      8.31 o
   5   3   3      110.14      121.47     16.72 o
   6   3   3     1644.18     1515.43     68.61 o
   7   3   3        0.01       -2.65     11.36 o
   8   3   3      486.91      484.73     19.77 o
   9   3   3      499.83      410.95     20.83 o
  10   3   3      134.77      116.30     17.10 o
  11   3   3      675.83      649.42     26.84 o
  12   3   3      179.98      231.51     22.01 o
  13   3   3       10.03      -31.06     65.01 o
  14   3   3        0.57      -23.77     29.22 o
 -15   4   3      621.05      624.58     35.07 o
 -14   4   3      505.70      556.93     29.75 o
 -13   4   3      420.42      471.38     26.94 o
 -12   4   3      157.16      195.23     42.42 o
 -11   4   3      271.11      271.51     20.66 o
 -10   4   3      711.11      692.80     25.14 o
  -9   4   3      180.76      177.31     16.57 o
  -8   4   3       62.76       57.22     19.36 o
  -7   4   3      243.96      241.63     24.89 o
  -6   4   3       48.44       46.42      9.85 o
  -5   4   3      200.20      208.33     12.33 o
  -4   4   3        0.08        8.84     11.42 o
  -3   4   3        0.60        6.27     10.58 o
  -2   4   3        5.36        8.56      9.67 o
  -1   4   3        2.97       21.33      6.20 o
   0   4   3      305.87      419.95     37.86 o
   1   4   3      317.93      388.49     25.70 o
   2   4   3     3415.33     3621.86    194.20 o
   3   4   3     5371.99     5275.87    154.13 o
   4   4   3     1569.68     1474.48     71.83 o
   5   4   3      762.58      725.47     33.78 o
   6   4   3     2805.39     2700.91     38.73 o
   7   4   3     4213.58     3995.59    137.17 o
   8   4   3      940.72      874.95     35.07 o
   9   4   3        2.29       13.83     20.04 o
  10   4   3       27.43       21.48     22.63 o
  11   4   3      312.31      303.91     27.10 o
  12   4   3        3.33      -18.03     26.36 o
  13   4   3        8.30        1.89     25.37 o
  14   4   3       45.08       39.82     25.67 o
 -14   5   3       12.57       11.62     25.80 o
 -13   5   3        0.28       18.82     21.19 o
 -12   5   3      123.15      158.06     25.46 o
 -11   5   3        4.35       13.81     16.90 o
 -10   5   3        1.79       -6.87     21.04 o
  -9   5   3      862.11      886.07     53.19 o
  -8   5   3       74.13       65.48     14.13 o
  -7   5   3       83.30       62.50     25.99 o
  -6   5   3     1594.51     1525.47     47.52 o
  -5   5   3      393.33      389.90     31.09 o
  -4   5   3       47.33       43.91     14.08 o
  -3   5   3       19.49      -14.49     14.49 o
  -2   5   3     2882.01     2788.63    138.95 o
  -1   5   3       71.34       73.93     15.04 o
   0   5   3      124.32      128.95     10.66 o
   1   5   3      512.73      504.85     34.40 o
   2   5   3      602.36      571.53     18.34 o
   3   5   3      502.60      458.12     17.29 o
   4   5   3       31.68       28.86     10.60 o
   5   5   3      796.74      771.97     23.06 o
   6   5   3        4.86      -15.55     17.21 o
   7   5   3      136.95      130.78     14.88 o
   8   5   3      349.92      328.10     20.04 o
   9   5   3      208.67      147.85     38.05 o
  10   5   3      233.52      229.93     21.68 o
  11   5   3       77.54       57.76     22.75 o
  12   5   3        8.94       10.92     21.88 o
  13   5   3        7.98       -9.88     29.94 o
 -13   6   3      622.29      636.28     41.18 o
 -12   6   3       78.78      101.12     18.89 o
 -11   6   3       27.67       60.58     17.76 o
 -10   6   3     1021.70     1053.55     32.34 o
  -9   6   3      183.62      179.06     19.02 o
  -8   6   3       33.33       40.99     26.38 o
  -7   6   3      122.95      111.18     14.99 o
  -6   6   3       29.34       23.99     15.98 o
  -5   6   3      121.07      102.44     14.78 o
  -4   6   3      169.49      152.61     14.37 o
  -3   6   3      442.33      488.98     68.75 o
  -2   6   3      108.95      118.89     12.79 o
  -1   6   3      667.61      653.77     21.12 o
   0   6   3      617.42      654.19     64.53 o
   1   6   3       14.10        1.09     14.68 o
   2   6   3     3167.99     3185.44     55.78 o
   3   6   3       64.98       93.03     15.23 o
   4   6   3      104.23       89.34     19.70 o
   5   6   3     2550.16     2429.46     46.32 o
   6   6   3     2375.52     2330.07     84.90 o
   7   6   3        0.59       -7.18     21.96 o
   8   6   3      127.10      129.12     17.05 o
   9   6   3      709.92      685.71     29.57 o
  10   6   3       20.30       32.34     20.82 o
  11   6   3        8.05      -24.34     28.54 o
  12   6   3       17.65        2.32     25.73 o
 -12   7   3       89.79      127.26     21.56 o
 -11   7   3       57.86      101.37     44.49 o
 -10   7   3        0.07       23.46     18.99 o
  -9   7   3      136.61      164.21     20.96 o
  -8   7   3       73.60       84.22     69.57 o
  -7   7   3        1.80       -8.52     36.23 o
  -6   7   3     2605.62     2525.45    144.81 o
  -5   7   3      500.06      473.30     37.72 o
  -4   7   3      373.23      379.83     19.43 o
  -3   7   3     1601.04     1514.41     33.45 o
  -2   7   3     1436.18     1354.50     55.30 o
  -1   7   3       92.74      104.63     20.76 o
   0   7   3       42.49        3.76     20.63 o
   1   7   3      198.58      205.96     16.82 o
   2   7   3      125.24      114.86     18.59 o
   3   7   3       42.94       52.14     13.75 o
   4   7   3       84.01      100.88     19.60 o
   5   7   3       53.47       56.33     41.94 o
   6   7   3      295.55      297.31     48.29 o
   7   7   3       58.36       48.40     20.95 o
   8   7   3      360.94      448.05     35.89 o
   9   7   3        8.52       -8.85     24.83 o
  10   7   3      329.33      353.13     40.36 o
  11   7   3       23.69       26.29     28.50 o
 -11   8   3       12.76      -10.30     30.39 o
 -10   8   3       19.61      -27.38     28.19 o
  -9   8   3        3.01      -20.15     21.81 o
  -8   8   3       30.05       51.17     17.38 o
  -7   8   3       12.86       51.03     15.68 o
  -6   8   3      203.62      168.13     19.51 o
  -5   8   3       10.46       29.26     15.37 o
  -4   8   3        3.78      -21.87     22.73 o
  -3   8   3       16.36      -14.41     21.80 o
  -2   8   3        6.67      -12.06     20.42 o
  -1   8   3       16.97       20.66     18.92 o
   0   8   3       12.22        9.17     17.45 o
   1   8   3       21.70       29.01     28.30 o
   2   8   3      146.89      126.19     18.45 o
   3   8   3        5.22       14.74     21.40 o
   4   8   3       56.63       56.33     23.30 o
   5   8   3      153.92      158.28     18.99 o
   6   8   3       11.47        0.28     24.89 o
   7   8   3       22.05       15.85     25.13 o
   8   8   3        3.30       20.96     25.69 o
   9   8   3       41.83       25.47     50.02 o
  10   8   3       16.41       11.68     54.00 o
  -9   9   3        9.91       10.60     22.28 o
  -8   9   3      120.19       91.09     26.17 o
  -7   9   3       27.61       29.73     44.20 o
  -6   9   3       59.41       27.53     22.81 o
  -5   9   3        2.22      -39.26     49.97 o
  -4   9   3      129.46      169.13     20.68 o
  -3   9   3       29.40       14.09     33.82 o
  -2   9   3        3.65      -23.31     23.31 o
  -1   9   3        6.38       25.54     18.19 o
   0   9   3       23.73       50.13     16.57 o
   1   9   3        1.40      -24.73     24.73 o
   2   9   3        4.18      -15.15     24.17 o
   3   9   3        2.12      -23.20     23.20 o
   4   9   3      130.34      125.66     24.02 o
   5   9   3      126.12      108.85     21.81 o
   6   9   3       52.85       90.98     21.72 o
   7   9   3       10.66        5.96     29.58 o
   8   9   3       40.16      -11.81     49.58 o
  -6  10   3        2.25       -6.44     32.70 o
  -5  10   3        2.87        6.26     22.98 o
  -4  10   3       39.74      -14.86     43.00 o
  -3  10   3       41.56        4.11     30.77 o
  -2  10   3       15.41       -6.70     30.12 o
  -1  10   3      555.68      564.02     29.99 o
   0  10   3       92.92      118.79     21.26 o
   1  10   3       51.07      127.44     19.38 o
   2  10   3      229.25      237.93     25.43 o
   3  10   3       18.00       39.89     19.57 o
   4  10   3      295.29      334.83     50.59 o
   5  10   3       34.22       26.81     23.26 o
 -16   0   4      173.63      183.34     23.27 o
 -15   0   4        0.24        3.61     25.45 o
 -14   0   4      376.33      400.57     24.19 o
 -13   0   4      291.31      311.80     22.24 o
 -12   0   4       50.27       59.65     22.82 o
 -11   0   4     1691.95     1526.56     33.82 o
 -10   0   4     6774.26     6488.19     60.61 o
  -9   0   4      274.35      277.05     17.25 o
  -8   0   4      367.16      368.77     15.55 o
  -7   0   4     3548.30     3507.92     56.89 o
  -6   0   4     2943.41     2907.91     67.07 o
  -5   0   4       12.58       11.52      6.58 o
  -4   0   4      448.99      397.11     28.78 o
  -3   0   4     5628.82     5864.51    237.59 o
  -2   0   4     6826.17     7135.27    312.97 o
  -1   0   4      811.95      747.28     18.16 o
   0   0   4     9646.62     8667.40    316.14 o
   1   0   4     1405.95     1699.52     18.69 o
   2   0   4     6995.42     6788.37    133.86 o
   3   0   4       19.35       12.55      5.98 o
   4   0   4     2258.87     2486.99     45.26 o
   5   0   4       10.73       12.29      9.08 o
   6   0   4       62.25       67.55     13.31 o
   7   0   4       63.71       65.33     15.09 o
   8   0   4      238.53      214.85     25.13 o
   9   0   4      398.03      405.61     19.56 o
  10   0   4      190.59      216.43     46.60 o
  11   0   4      439.56      384.50     35.27 o
  12   0   4     2289.55     2175.36     45.56 o
  13   0   4      793.41      760.33     31.99 o
  14   0   4       73.22       77.73     20.25 o
  15   0   4      282.87      266.31     25.71 o
 -16   1   4        3.45       -3.21     24.03 o
 -15   1   4      188.70      184.22     22.18 o
 -14   1   4       15.06      -19.68     23.81 o
 -13   1   4      436.77      415.03     23.91 o
 -12   1   4        0.17       -7.98     15.79 o
 -11   1   4        1.62       -0.04     18.72 o
 -10   1   4     1497.08     1522.01     31.11 o
  -9   1   4      644.50      642.15     40.36 o
  -8   1   4      305.38      334.28     14.78 o
  -7   1   4      247.77      264.17     23.83 o
  -6   1   4     1113.52     1151.20     20.18 o
  -5   1   4     2087.18     2276.96     68.03 o
  -4   1   4      211.32      221.49      9.07 o
  -3   1   4     4547.64     4309.06    300.77 o
  -2   1   4    21508.49    17724.78   1705.73 o
  -1   1   4      679.07      712.68     60.73 o
   0   1   4     8859.40     8826.38    661.64 o
   1   1   4     8299.18     7712.81    801.89 o
   2   1   4      720.45      899.53     24.70 o
   3   1   4      485.42      513.33     15.23 o
   4   1   4        0.15       11.11      6.41 o
   5   1   4      441.32      495.82     31.42 o
   6   1   4     1026.68     1039.79     48.62 o
   7   1   4       37.03       75.70     17.39 o
   8   1   4     1296.82     1229.01     35.94 o
   9   1   4        0.19      -15.48     16.61 o
  10   1   4        6.11        6.35     19.46 o
  11   1   4        3.72      -21.06     21.06 o
  12   1   4       73.19       65.63     41.94 o
  13   1   4      366.63      352.89     25.83 o
  14   1   4      184.46      156.91     24.12 o
 -16   2   4        4.19        3.90     31.24 o
 -15   2   4       58.91        9.71     29.82 o
 -14   2   4      152.19      132.59     32.96 o
 -13   2   4      281.61      345.77     20.99 o
 -12   2   4      163.08      150.16     17.50 o
 -11   2   4      338.50      344.24     19.56 o
 -10   2   4      561.77      562.58     25.90 o
  -9   2   4       24.93       21.95     12.00 o
  -8   2   4      926.75      904.22     22.25 o
  -7   2   4      717.87      775.71     19.57 o
  -6   2   4      521.21      641.58     16.72 o
  -5   2   4       19.80       26.45      7.23 o
  -4   2   4     2541.07     2634.96    138.42 o
  -3   2   4      281.62      246.90     15.33 o
  -2   2   4     2625.16     2720.84    211.60 o
  -1   2   4      318.66      389.28     46.60 o
   0   2   4     1151.09     1241.52     99.07 o
   1   2   4      631.16      616.15     45.84 o
   2   2   4     2175.02     2289.55    100.08 o
   3   2   4     1775.73     1969.48    121.80 o
   4   2   4        5.30       17.32      8.22 o
   5   2   4     1052.36     1130.31     49.63 o
   6   2   4       29.81       34.19     10.09 o
   7   2   4       77.66       75.91     11.21 o
   8   2   4      515.90      528.76     25.13 o
   9   2   4     1082.84     1070.67     28.20 o
  10   2   4       63.85        3.91     22.83 o
  11   2   4       36.20       53.66     20.42 o
  12   2   4      831.28      792.89     30.74 o
  13   2   4      175.90      191.58     49.73 o
  14   2   4       41.51       89.57     21.06 o
 -15   3   4        4.81       -5.85     27.30 o
 -14   3   4        3.15       -9.85     29.79 o
 -13   3   4      169.64      188.11     19.17 o
 -12   3   4        7.50       -2.53     32.62 o
 -11   3   4     1046.21     1012.38     30.20 o
 -10   3   4      103.70       96.01     25.56 o
  -9   3   4      205.55      244.22     16.53 o
  -8   3   4      127.93      116.91     15.76 o
  -7   3   4        3.69        2.50     12.04 o
  -6   3   4      100.73      109.90     10.33 o
  -5   3   4     3719.39     3899.49    217.84 o
  -4   3   4       26.79       17.58      7.68 o
  -3   3   4        9.08       18.77      6.42 o
  -2   3   4        1.15        2.24      8.28 o
  -1   3   4     4822.50     4665.17    426.46 o
   0   3   4       99.48      113.12     19.60 o
   1   3   4     4273.23     4523.32    224.33 o
   2   3   4     1423.37     1401.21    107.77 o
   3   3   4     1502.44     1613.53     81.73 o
   4   3   4     2354.23     2590.49    155.81 o
   5   3   4      445.15      408.88     47.42 o
   6   3   4      179.73      167.38     13.56 o
   7   3   4        7.02       13.07     17.15 o
   8   3   4       53.72       11.33     18.54 o
   9   3   4      338.97      304.53     19.64 o
  10   3   4       12.68       21.95     16.79 o
  11   3   4      156.07      135.00     19.09 o
  12   3   4       32.47      -11.00     43.63 o
  13   3   4      110.49      128.09     20.69 o
  14   3   4       27.12      -18.35     38.20 o
 -15   4   4      109.71      113.66     32.86 o
 -14   4   4        3.95        2.51     25.78 o
 -13   4   4       29.57       15.27     24.75 o
 -12   4   4      246.54      255.98     21.44 o
 -11   4   4       21.77       16.65     16.90 o
 -10   4   4      428.39      462.52     21.97 o
  -9   4   4      465.32      429.24     35.65 o
  -8   4   4        0.75      -15.52     15.52 o
  -7   4   4      143.02      137.00     15.66 o
  -6   4   4       92.31       70.07     11.16 o
  -5   4   4      877.68      789.84     42.66 o
  -4   4   4       33.61       40.14      8.53 o
  -3   4   4     1171.55     1243.00    163.31 o
  -2   4   4      882.76      873.88     53.96 o
  -1   4   4        1.55       -0.73     10.06 o
   0   4   4     4882.49     4948.24    288.76 o
   1   4   4       30.23       18.91      9.91 o
   2   4   4      387.95      396.32     52.75 o
   3   4   4      855.48      794.89     33.15 o
   4   4   4      302.67      335.44     19.46 o
   5   4   4      969.35      978.92     60.54 o
   6   4   4        3.09       25.21     12.19 o
   7   4   4      326.69      308.31     18.86 o
   8   4   4       37.14       43.55     14.17 o
   9   4   4        4.83        6.19     16.43 o
  10   4   4      120.39      142.57     17.09 o
  11   4   4      250.13      223.96     21.27 o
  12   4   4       55.48       34.74     39.83 o
  13   4   4       17.01       31.63     18.72 o
 -14   5   4       37.64        5.85     31.22 o
 -13   5   4      234.57      275.78     29.07 o
 -12   5   4      166.20      201.84     24.98 o
 -11   5   4        0.39       -9.48     41.42 o
 -10   5   4       17.06       10.72     20.42 o
  -9   5   4        0.03      -19.22     19.22 o
  -8   5   4       86.52       94.18     14.23 o
  -7   5   4       59.51       65.60     13.50 o
  -6   5   4      869.14      900.53     24.45 o
  -5   5   4      348.82      357.24     16.43 o
  -4   5   4     1201.38     1116.81     78.60 o
  -3   5   4     1355.53     1361.84     45.45 o
  -2   5   4      975.71      972.36     78.03 o
  -1   5   4     1871.77     1774.34     89.56 o
   0   5   4       70.61       88.50     15.18 o
   1   5   4     1779.96     1743.11     53.52 o
   2   5   4     1099.40     1206.80     83.70 o
   3   5   4       14.01       17.34     11.63 o
   4   5   4      591.13      545.56     25.94 o
   5   5   4        9.77        7.01     13.65 o
   6   5   4      471.91      462.42     21.40 o
   7   5   4        0.20       18.84     14.54 o
   8   5   4     1171.46     1199.80     32.46 o
   9   5   4       70.84       89.43     16.40 o
  10   5   4      147.77      114.97     55.25 o
  11   5   4      132.84      141.07     19.87 o
  12   5   4       12.34       10.53     18.06 o
  13   5   4       59.99       25.34     32.72 o
 -13   6   4      142.05      155.62     22.80 o
 -12   6   4       90.86      102.59     21.03 o
 -11   6   4      221.21      192.55     22.72 o
 -10   6   4      234.58      255.13     27.96 o
  -9   6   4      233.62      222.57     18.92 o
  -8   6   4        8.46        2.73     19.32 o
  -7   6   4      174.72      191.91     17.97 o
  -6   6   4     1105.22     1072.44     28.83 o
  -5   6   4      778.41      769.84     29.12 o
  -4   6   4      418.45      413.83     19.06 o
  -3   6   4      225.54      175.12     33.73 o
  -2   6   4        3.67      -15.98     15.98 o
  -1   6   4       27.07       42.36     10.96 o
   0   6   4       41.75       24.69     13.84 o
   1   6   4      228.18      245.42     16.37 o
   2   6   4      585.38      568.75     43.72 o
   3   6   4      428.42      439.55     33.82 o
   4   6   4      214.15      241.82     17.19 o
   5   6   4     2426.98     2288.17    130.78 o
   6   6   4      145.59      125.24     17.56 o
   7   6   4       13.76       53.73     14.43 o
   8   6   4      216.04      209.53     20.01 o
   9   6   4      344.08      332.02     66.69 o
  10   6   4       72.65       92.41     17.83 o
  11   6   4      199.65      243.12     36.71 o
  12   6   4      129.92      159.95     43.19 o
 -12   7   4        6.97       16.14     26.48 o
 -11   7   4       19.09       20.60     25.94 o
 -10   7   4        5.72       36.79     20.51 o
  -9   7   4       96.56       91.90     20.04 o
  -8   7   4       61.90       44.39     23.69 o
  -7   7   4        1.11       11.89     22.05 o
  -6   7   4        0.15      -21.87     21.87 o
  -5   7   4       49.24       60.75     26.47 o
  -4   7   4      194.72      213.41     16.89 o
  -3   7   4       58.33       41.57     14.73 o
  -2   7   4       14.99       26.43     25.22 o
  -1   7   4      820.56      849.02     30.46 o
   0   7   4      335.54      317.17     33.73 o
   1   7   4     1224.35     1261.66     89.13 o
   2   7   4      511.33      478.99     63.04 o
   3   7   4        1.23      -12.90     19.13 o
   4   7   4      239.60      276.41     18.82 o
   5   7   4       99.51      109.33     16.92 o
   6   7   4       41.78       48.34     17.99 o
   7   7   4       46.48       28.81     19.79 o
   8   7   4      111.71      122.29     19.02 o
   9   7   4      130.30      146.92     24.36 o
  10   7   4       17.50       24.12     27.47 o
  11   7   4      128.94      108.08     23.57 o
 -11   8   4      249.91      317.39     26.38 o
 -10   8   4        8.44      -28.77     32.20 o
  -9   8   4      431.94      446.23     28.03 o
  -8   8   4        1.14       38.48     37.09 o
  -7   8   4        1.13      -17.83     25.31 o
  -6   8   4      224.01      238.80     21.61 o
  -5   8   4      192.68      172.33     19.84 o
  -4   8   4       15.10        1.56     21.54 o
  -3   8   4       16.72       -1.07     24.55 o
  -2   8   4      445.48      407.93     35.79 o
  -1   8   4       23.92       28.43     16.99 o
   0   8   4      230.74      234.59     20.84 o
   1   8   4        0.89      -22.10     32.72 o
   2   8   4        5.06      -20.39     20.39 o
   3   8   4      668.28      718.78     28.11 o
   4   8   4      306.25      276.08     22.05 o
   5   8   4      244.61      248.29     21.26 o
   6   8   4      306.28      298.10     24.19 o
   7   8   4      291.36      285.01     25.19 o
   8   8   4        1.09      -12.13     34.02 o
   9   8   4       65.94       34.23     29.14 o
  -9   9   4       13.97       28.36     60.30 o
  -8   9   4      110.83       91.47     20.72 o
  -7   9   4      356.67      367.02     48.14 o
  -6   9   4       14.61       36.05     45.02 o
  -5   9   4      322.12      315.67     24.93 o
  -4   9   4      416.44      421.82     25.68 o
  -3   9   4        9.71       15.69     28.73 o
  -2   9   4      103.34       89.39     33.54 o
  -1   9   4      880.60      940.70     33.34 o
   0   9   4      244.37      297.69     29.36 o
   1   9   4        4.44        3.68     23.61 o
   2   9   4      498.89      515.72     27.08 o
   3   9   4       95.35      125.63     19.46 o
   4   9   4        0.06      -25.95     25.95 o
   5   9   4        2.61       -5.60     25.54 o
   6   9   4       44.50       13.80     31.49 o
   7   9   4        0.02      -39.81     43.19 o
  -6  10   4       79.67       70.02     43.43 o
  -5  10   4      292.63      309.47     27.45 o
  -4  10   4       27.27      -11.35     53.04 o
  -3  10   4       12.82       14.65     25.06 o
  -2  10   4       34.90       33.44     20.27 o
  -1  10   4        1.13       52.80     21.26 o
   0  10   4       85.89       30.29     31.63 o
   1  10   4      123.64      137.65     23.20 o
   2  10   4        0.31       28.35     32.58 o
   3  10   4      209.27      171.29     24.55 o
   4  10   4        1.19      -30.35     30.35 o
 -16   1   5        5.43       -1.65     27.07 o
 -15   1   5       16.93       16.39     28.64 o
 -14   1   5       65.83       69.90     21.72 o
 -13   1   5      267.01      263.38     20.04 o
 -12   1   5      186.43      160.79     18.14 o
 -11   1   5      265.84      230.83     17.90 o
 -10   1   5     1300.30     1195.87     28.23 o
  -9   1   5      108.98      157.92     20.18 o
  -8   1   5      503.44      523.68     23.35 o
  -7   1   5     1089.58     1168.36     22.49 o
  -6   1   5      435.54      457.57     14.13 o
  -5   1   5        0.07       -2.88      9.27 o
  -4   1   5     4083.90     4451.58    255.75 o
  -3   1   5     1810.38     2134.83    121.22 o
  -2   1   5     2934.32     3204.07    170.56 o
  -1   1   5     2434.70     2911.14    177.34 o
   0   1   5     2605.52     3052.83    169.99 o
   1   1   5        0.35        5.13      7.78 o
   2   1   5      327.39      463.93     21.04 o
   3   1   5     2019.64     2209.19     86.48 o
   4   1   5      823.14      745.20     30.27 o
   5   1   5       26.66       27.01     10.45 o
   6   1   5      336.18      341.66     15.42 o
   7   1   5      215.90      217.87     14.43 o
   8   1   5        3.12       -2.24     15.60 o
   9   1   5      123.61      104.92     15.29 o
  10   1   5        0.38        8.80     19.30 o
  11   1   5      113.82      138.55     17.67 o
  12   1   5       37.68       43.18     17.43 o
  13   1   5       33.86       20.34     27.08 o
  14   1   5      379.57      389.10     31.28 o
 -16   2   5      420.46      408.59     29.84 o
 -15   2   5       19.65       -5.38     28.92 o
 -14   2   5        1.09       -6.44     24.84 o
 -13   2   5       42.42       37.84     19.03 o
 -12   2   5       86.94      126.17     24.70 o
 -11   2   5      104.49      101.42     16.19 o
 -10   2   5      119.78       83.00     13.11 o
  -9   2   5     3009.11     3084.35     92.68 o
  -8   2   5     1667.72     1722.80     69.91 o
  -7   2   5      825.98      915.90     21.46 o
  -6   2   5     1443.05     1506.22     70.53 o
  -5   2   5     3531.08     3707.94    247.01 o
  -4   2   5       10.50        2.88      6.60 o
  -3   2   5      404.36      561.69     54.10 o
  -2   2   5     1285.63     1148.73     95.61 o
  -1   2   5     3963.25     4436.27    334.79 o
   0   2   5     1208.28     1218.00     59.77 o
   1   2   5      250.04      206.23      9.85 o
   2   2   5      233.33      318.64     11.27 o
   3   2   5     1793.30     2033.38    118.96 o
   4   2   5     1210.23     1336.82     34.93 o
   5   2   5      859.76      876.30     49.92 o
   6   2   5     1165.60     1099.80     52.51 o
   7   2   5      666.17      679.73     62.60 o
   8   2   5       25.47        0.16     18.65 o
   9   2   5     3822.37     3444.36     87.11 o
  10   2   5      422.12      399.24     30.32 o
  11   2   5      101.49       75.45     18.12 o
  12   2   5       20.27       -1.54     24.59 o
  13   2   5      501.48      519.50     35.89 o
  14   2   5      170.73      182.43     24.12 o
 -15   3   5        1.87      -16.75     27.29 o
 -14   3   5       11.80       -0.36     21.90 o
 -13   3   5      488.56      512.63     25.70 o
 -12   3   5       61.58       45.95     17.10 o
 -11   3   5       47.95       33.05     13.53 o
 -10   3   5      667.04      712.62     24.18 o
  -9   3   5       75.72       63.06     12.93 o
  -8   3   5       25.30        6.88     13.90 o
  -7   3   5        1.62        6.16     12.77 o
  -6   3   5      218.07      222.37     20.95 o
  -5   3   5     2275.85     2213.10    120.98 o
  -4   3   5     3091.88     3347.99    169.12 o
  -3   3   5     1535.49     1604.73     99.79 o
  -2   3   5     1812.78     1892.22    131.60 o
  -1   3   5     1602.79     1537.00    111.66 o
   0   3   5      212.59      236.04     27.39 o
   1   3   5       21.35       21.70      8.08 o
   2   3   5      867.81      851.33     35.70 o
   3   3   5      943.62     1092.70     46.08 o
   4   3   5       15.17       -7.83     13.71 o
   5   3   5     2577.05     2590.04     70.34 o
   6   3   5     1449.97     1459.10     63.18 o
   7   3   5      126.65      117.67     25.18 o
   8   3   5       68.80       64.88     14.66 o
   9   3   5      800.03      825.46     72.26 o
  10   3   5       47.12       19.81     16.57 o
  11   3   5      220.96      229.34     20.96 o
  12   3   5       25.16        7.01     23.30 o
  13   3   5        9.88       -7.61     25.75 o
  14   3   5      180.16      136.53     26.93 o
 -15   4   5      159.48      149.31     23.10 o
 -14   4   5      128.58      140.80     20.26 o
 -13   4   5       49.56       44.04     34.06 o
 -12   4   5       48.50       67.91     17.92 o
 -11   4   5       74.15       71.17     16.34 o
 -10   4   5       63.12       42.06     14.50 o
  -9   4   5       31.30       19.90     22.73 o
  -8   4   5      119.99      133.31     13.32 o
  -7   4   5      292.69      285.06     16.61 o
  -6   4   5     1382.33     1481.53     29.31 o
  -5   4   5      166.24      186.31     12.88 o
  -4   4   5      166.87      168.18     18.11 o
  -3   4   5      570.55      569.23     27.29 o
  -2   4   5        0.14        4.64     10.95 o
  -1   4   5       21.82       14.80     16.96 o
   0   4   5        7.85       12.80     21.52 o
   1   4   5       59.55       54.73      9.61 o
   2   4   5       90.36      121.42     10.21 o
   3   4   5       75.46       71.39     33.34 o
   4   4   5       21.10       33.55     18.93 o
   5   4   5      525.88      528.38     20.28 o
   6   4   5     1388.89     1389.27     82.64 o
   7   4   5      744.23      703.06     24.29 o
   8   4   5      455.52      493.25     38.10 o
   9   4   5      230.92      220.98     20.66 o
  10   4   5      639.37      675.31     27.79 o
  11   4   5        4.95       21.11     16.30 o
  12   4   5       32.84       33.75     28.88 o
  13   4   5       95.49      123.45     22.40 o
 -14   5   5       41.22       36.22     29.98 o
 -13   5   5        1.00      -27.25     28.54 o
 -12   5   5      291.49      307.96     29.40 o
 -11   5   5      177.49      197.31     45.12 o
 -10   5   5      166.62      150.74     17.73 o
  -9   5   5      121.62      107.93     15.83 o
  -8   5   5      361.87      334.60     18.85 o
  -7   5   5        1.30       -2.62     17.31 o
  -6   5   5     1374.03     1442.35     60.11 o
  -5   5   5      887.80      954.46     61.93 o
  -4   5   5      390.95      418.01     44.20 o
  -3   5   5     2543.83     2407.11     85.57 o
  -2   5   5      173.52      160.63     13.23 o
  -1   5   5      630.68      632.72     49.34 o
   0   5   5     1690.88     1619.55     60.01 o
   1   5   5      164.57      202.51     13.43 o
   2   5   5       66.17       67.67     12.73 o
   3   5   5      419.55      347.64     16.56 o
   4   5   5     2642.88     2600.04    126.79 o
   5   5   5     2104.84     2163.45    151.63 o
   6   5   5       83.15       83.22     14.23 o
   7   5   5      446.97      444.21     28.11 o
   8   5   5      515.03      529.77     25.43 o
   9   5   5       14.81        7.76     23.42 o
  10   5   5        2.10       16.66     24.02 o
  11   5   5        0.22       30.35     19.13 o
  12   5   5      191.74      169.52     25.23 o
 -13   6   5      195.46      231.89     25.09 o
 -12   6   5        0.38       39.46     18.23 o
 -11   6   5       27.62       15.74     24.26 o
 -10   6   5       59.79       88.88     17.63 o
  -9   6   5        5.00      -12.33     17.71 o
  -8   6   5      498.32      507.32     23.37 o
  -7   6   5      889.32      876.55     27.82 o
  -6   6   5      118.77      111.64     25.94 o
  -5   6   5       58.18       44.76     21.09 o
  -4   6   5     5726.47     5435.97    345.98 o
  -3   6   5       78.75      107.16     14.13 o
  -2   6   5     1295.27     1228.54     80.09 o
  -1   6   5     1114.85     1062.16     61.64 o
   0   6   5      225.16      246.87     16.01 o
   1   6   5        6.89        2.16     18.72 o
   2   6   5      127.31       92.87     14.60 o
   3   6   5       11.16      -10.11     22.77 o
   4   6   5        1.69      -11.13     36.47 o
   5   6   5      895.57      896.15     28.31 o
   6   6   5        8.31       16.39     16.25 o
   7   6   5       58.17       23.91     16.90 o
   8   6   5     1647.72     1593.98     74.86 o
   9   6   5      156.72      170.14     19.99 o
  10   6   5       64.71       33.25     23.11 o
  11   6   5       52.70       41.65     24.14 o
 -12   7   5      586.83      582.90     32.54 o
 -11   7   5      135.40      142.89     21.03 o
 -10   7   5       75.78       54.00     20.28 o
  -9   7   5       22.51       -1.26     23.29 o
  -8   7   5      103.07      106.83     17.46 o
  -7   7   5      561.55      581.47     26.33 o
  -6   7   5      707.42      647.27     50.78 o
  -5   7   5      208.48      217.20     24.26 o
  -4   7   5      444.97      428.00     21.71 o
  -3   7   5      718.68      688.43     25.14 o
  -2   7   5      123.77      117.43     15.90 o
  -1   7   5      683.07      629.98     23.84 o
   0   7   5      116.87      123.89     31.37 o
   1   7   5       47.77       51.52     15.09 o
   2   7   5     1370.56     1282.59     51.89 o
   3   7   5      260.28      242.52     19.32 o
   4   7   5     1185.56     1162.47     59.19 o
   5   7   5        1.99      -23.83     23.83 o
   6   7   5        0.28       -5.23     17.58 o
   7   7   5      593.36      574.28     27.37 o
   8   7   5      275.06      266.28     38.63 o
   9   7   5      150.26      168.63     24.02 o
  10   7   5       17.31       28.83     27.34 o
 -11   8   5        4.17      -10.85     39.06 o
 -10   8   5       39.13       65.10     26.47 o
  -9   8   5        6.02        0.53     27.87 o
  -8   8   5       85.25       84.22     19.19 o
  -7   8   5      181.08      184.09     23.21 o
  -6   8   5        0.01      -20.08     22.66 o
  -5   8   5      112.70      112.08     18.75 o
  -4   8   5      554.84      498.07     30.27 o
  -3   8   5       16.02       16.15     21.22 o
  -2   8   5       16.18        1.42     21.36 o
  -1   8   5        3.47       18.99     20.31 o
   0   8   5       21.05       15.15     40.45 o
   1   8   5        0.03        1.70     23.45 o
   2   8   5       39.89        7.02     24.56 o
   3   8   5        7.55       34.86     19.89 o
   4   8   5       53.48       76.00     17.39 o
   5   8   5        2.91      -19.04     52.18 o
   6   8   5       44.29       21.34     23.06 o
   7   8   5       47.13       49.71     17.88 o
   8   8   5      104.18       82.65     21.71 o
   9   8   5       42.43        8.03     35.17 o
  -9   9   5       29.84       28.51     23.89 o
  -8   9   5       24.74       27.70     36.32 o
  -7   9   5        2.41       49.98     17.76 o
  -6   9   5      101.27       94.44     20.73 o
  -5   9   5      319.74      290.14     25.31 o
  -4   9   5       65.15       60.16     32.24 o
  -3   9   5      172.23      187.78     21.03 o
  -2   9   5       10.10      -36.05     36.42 o
  -1   9   5       69.02       68.70     19.04 o
   0   9   5      156.13      147.14     41.42 o
   1   9   5      124.36       18.66     29.97 o
   2   9   5        4.23      -26.08     26.08 o
   3   9   5        0.34      -25.29     25.29 o
   4   9   5        1.15       25.32     26.92 o
   5   9   5       22.55       19.83     21.35 o
   6   9   5      145.54      195.00     30.27 o
   7   9   5        7.54       10.32     29.88 o
  -6  10   5       40.36       52.17     43.10 o
  -5  10   5       26.88       46.19     26.76 o
  -4  10   5      709.02      788.17     34.51 o
  -3  10   5       44.69       65.62     19.24 o
  -2  10   5      269.42      282.44     25.49 o
  -1  10   5      101.51       69.29     26.86 o
   0  10   5        0.43       12.87     21.26 o
   1  10   5       25.26       10.97     28.49 o
   2  10   5       22.19       77.41     18.88 o
   3  10   5       77.74      118.62     55.16 o
   4  10   5       10.26      -31.22     42.28 o
 -16   0   6      318.03      313.27     31.13 o
 -15   0   6       12.03       -9.59     37.43 o
 -14   0   6       52.18       43.48     21.38 o
 -13   0   6        1.83        8.19     29.55 o
 -12   0   6      639.26      637.50     27.96 o
 -11   0   6     4631.75     4522.19     55.45 o
 -10   0   6      757.36      768.93     23.53 o
  -9   0   6     3561.93     3597.79    101.86 o
  -8   0   6    14919.24    14018.70    132.61 o
  -7   0   6     2369.31     2383.46     31.59 o
  -6   0   6       55.84       66.35      8.55 o
  -5   0   6      945.49     1113.36     49.44 o
  -4   0   6      345.70      348.67     11.38 o
  -3   0   6      721.00      880.46     15.52 o
  -2   0   6     3992.60     4027.31     30.71 o
  -1   0   6     5610.22     5674.08     55.88 o
   0   0   6      539.27      725.13     21.57 o
   1   0   6     2922.43     3349.14     45.50 o
   2   0   6     2294.52     2464.96     26.77 o
   3   0   6     1267.55     1353.37     21.74 o
   4   0   6      117.48       99.92      9.34 o
   5   0   6     4606.62     4751.51    163.16 o
   6   0   6      758.75      802.47     20.70 o
   7   0   6     1510.68     1356.47     28.52 o
   8   0   6     2497.72     2613.72     41.34 o
   9   0   6        0.22       10.51     15.27 o
  10   0   6      727.33      701.45     27.35 o
  11   0   6     1006.54      957.74     31.90 o
  12   0   6      279.54      306.33     23.39 o
  13   0   6        0.20        1.49     25.96 o
  14   0   6      727.62      735.17     34.82 o
 -16   1   6      231.00      248.16     25.31 o
 -15   1   6      176.70      201.77     22.52 o
 -14   1   6       56.55       69.93     17.23 o
 -13   1   6       92.89       70.62     16.85 o
 -12   1   6     1847.40     1838.25     38.32 o
 -11   1   6        0.30       13.32     17.34 o
 -10   1   6      652.63      665.76     22.86 o
  -9   1   6      217.75      191.43     13.95 o
  -8   1   6       44.47       33.45     21.28 o
  -7   1   6      756.60      706.67     34.06 o
  -6   1   6       56.71       62.08     30.70 o
  -5   1   6     1675.17     1783.19     64.96 o
  -4   1   6       20.21        3.96      7.48 o
  -3   1   6     1478.40     1845.63    115.41 o
  -2   1   6     1448.67     1662.01     79.28 o
  -1   1   6     1673.26     1855.32     36.23 o
   0   1   6     3952.00     4134.91    110.07 o
   1   1   6     6273.34     6384.37    409.88 o
   2   1   6       45.48       38.20      7.36 o
   3   1   6     5329.24     5032.13    323.06 o
   4   1   6     4797.66     4582.04    216.45 o
   5   1   6      415.24      446.21     20.95 o
   6   1   6       16.57       17.98     11.87 o
   7   1   6      224.65      213.32     15.49 o
   8   1   6       52.24       40.90     30.89 o
   9   1   6        0.44      -17.58     18.38 o
  10   1   6      469.08      478.74     27.24 o
  11   1   6      323.99      312.30     26.14 o
  12   1   6        7.60       41.48     16.49 o
  13   1   6        9.52        9.15     27.06 o
  14   1   6      164.22      147.32     26.86 o
 -16   2   6       68.52       14.63     26.06 o
 -15   2   6        5.76      -25.05     30.51 o
 -14   2   6        7.56       -3.31     23.06 o
 -13   2   6        2.28        5.51     22.66 o
 -12   2   6      369.68      412.49     21.85 o
 -11   2   6      160.52      174.85     15.91 o
 -10   2   6     1000.73      907.73     26.33 o
  -9   2   6     1434.73     1432.79     35.70 o
  -8   2   6      933.16      880.67     23.11 o
  -7   2   6      206.18      180.09     12.09 o
  -6   2   6      921.86     1038.51     43.67 o
  -5   2   6       63.86       42.53      8.02 o
  -4   2   6      534.70      589.10     43.48 o
  -3   2   6     1281.16     1378.06     79.23 o
  -2   2   6      455.05      560.93     46.08 o
  -1   2   6     4010.74     4440.68    322.39 o
   0   2   6     4283.83     4530.03    125.16 o
   1   2   6       56.77       50.75      7.61 o
   2   2   6     1128.13     1324.25     35.12 o
   3   2   6       85.67      100.96     11.34 o
   4   2   6      417.67      481.33     20.66 o
   5   2   6      184.56      209.42     19.36 o
   6   2   6      228.33      232.30     19.70 o
   7   2   6       18.27       24.32     12.81 o
   8   2   6      388.91      351.07     24.98 o
   9   2   6      166.95      155.27     17.66 o
  10   2   6       39.17       17.26     21.90 o
  11   2   6       24.42       50.16     23.49 o
  12   2   6      118.04      146.99     30.12 o
  13   2   6       89.58       73.25     25.94 o
  14   2   6       32.39       -7.22     33.73 o
 -15   3   6       26.24       25.05     22.16 o
 -14   3   6        0.36        0.29     35.22 o
 -13   3   6      103.91      124.11     17.84 o
 -12   3   6       13.55       31.81     15.94 o
 -11   3   6       18.67       21.15     19.85 o
 -10   3   6       30.79       47.00     22.97 o
  -9   3   6       76.46       62.56     12.54 o
  -8   3   6      483.21      492.66     19.16 o
  -7   3   6        3.70       -5.82     11.53 o
  -6   3   6      608.14      679.92     52.23 o
  -5   3   6      125.26      121.29     10.45 o
  -4   3   6        3.91       19.81      7.06 o
  -3   3   6      182.46      178.72     23.40 o
  -2   3   6      249.40      265.49     30.61 o
  -1   3   6       49.53       67.83      7.98 o
   0   3   6     3542.05     3749.73    279.77 o
   1   3   6     6311.27     6482.93    422.18 o
   2   3   6     5183.01     5566.19    437.94 o
   3   3   6      660.35      729.53     30.61 o
   4   3   6      487.70      535.53     22.87 o
   5   3   6     1633.60     1695.34     93.59 o
   6   3   6        7.78       10.05     12.85 o
   7   3   6      168.99      180.07     15.56 o
   8   3   6        0.74      -17.31     18.99 o
   9   3   6      161.58      165.72     17.55 o
  10   3   6        8.68        4.17     19.35 o
  11   3   6      154.20      157.11     19.87 o
  12   3   6       24.88       48.75     20.96 o
  13   3   6        2.72       14.91     28.29 o
 -15   4   6       20.30       79.67     19.82 o
 -14   4   6       62.71       54.19     20.66 o
 -13   4   6      376.81      348.22     24.26 o
 -12   4   6       13.63       26.82     19.65 o
 -11   4   6      211.28      245.07     22.58 o
 -10   4   6      548.27      472.99     23.12 o
  -9   4   6       59.33       38.11     29.69 o
  -8   4   6      911.00      899.11     43.29 o
  -7   4   6        0.74      -15.56     15.56 o
  -6   4   6      121.59       88.42     12.64 o
  -5   4   6       55.49       58.39     10.22 o
  -4   4   6      711.70      752.07     19.47 o
  -3   4   6      829.05      818.33     73.27 o
  -2   4   6     2085.08     2062.45    199.10 o
  -1   4   6      566.14      599.11     71.64 o
   0   4   6      809.39      851.34     48.19 o
   1   4   6      779.50      787.93     27.91 o
   2   4   6        5.63        6.03     13.16 o
   3   4   6      320.18      294.92     26.71 o
   4   4   6       12.48       19.34     12.05 o
   5   4   6      192.21      201.34     14.55 o
   6   4   6      895.21      881.64     25.66 o
   7   4   6       89.10       90.14     14.74 o
   8   4   6      429.02      433.81     23.18 o
   9   4   6      284.57      288.67     21.25 o
  10   4   6        4.76       22.27     19.34 o
  11   4   6      257.53      267.72     32.05 o
  12   4   6        5.09       21.79     28.16 o
  13   4   6      285.38      298.37     36.37 o
 -14   5   6       22.19       18.00     28.01 o
 -13   5   6        4.37       21.69     23.20 o
 -12   5   6      375.02      417.70     43.53 o
 -11   5   6       20.50       13.25     19.83 o
 -10   5   6      676.36      655.03     25.90 o
  -9   5   6      415.30      430.16     21.91 o
  -8   5   6        1.31      -19.22     19.22 o
  -7   5   6     1016.59     1004.69     27.62 o
  -6   5   6      289.46      289.98     15.96 o
  -5   5   6      960.73      968.14     84.42 o
  -4   5   6     1034.91     1033.62     59.96 o
  -3   5   6      475.78      464.72     49.44 o
  -2   5   6      488.09      511.72     36.71 o
  -1   5   6       23.64       -1.36     20.18 o
   0   5   6      961.98      924.62     71.49 o
   1   5   6      913.02      888.57     23.41 o
   2   5   6      544.84      597.80     38.87 o
   3   5   6      185.20      120.38     14.08 o
   4   5   6      919.65      866.63     66.98 o
   5   5   6     1284.84     1325.61    102.77 o
   6   5   6        1.34       -1.61     18.99 o
   7   5   6      888.91      851.02     29.01 o
   8   5   6       44.55       67.73     16.68 o
   9   5   6      152.94      178.77     31.95 o
  10   5   6      161.18      166.38     21.16 o
  11   5   6      195.69      190.77     27.72 o
  12   5   6       21.23       48.63     35.41 o
 -13   6   6      118.04      122.11     23.49 o
 -12   6   6       25.36       55.22     17.32 o
 -11   6   6        3.82       21.76     26.95 o
 -10   6   6       47.05       43.01     30.32 o
  -9   6   6       31.56       56.49     15.49 o
  -8   6   6       13.22       -2.21     18.98 o
  -7   6   6       38.26       48.34     13.62 o
  -6   6   6      292.17      291.36     18.45 o
  -5   6   6      354.14      381.67     29.45 o
  -4   6   6      564.75      554.32     22.24 o
  -3   6   6      216.37      209.56     29.64 o
  -2   6   6       90.94       73.96     13.35 o
  -1   6   6     1548.60     1566.17     75.00 o
   0   6   6      859.80      834.91     34.40 o
   1   6   6      585.44      601.21     21.91 o
   2   6   6      208.15      218.01     36.56 o
   3   6   6       31.61       22.52     15.57 o
   4   6   6      146.27      139.95     16.32 o
   5   6   6       33.88       33.51     16.67 o
   6   6   6      126.44      139.61     17.17 o
   7   6   6       14.79        2.30     17.74 o
   8   6   6      136.07      134.97     20.11 o
   9   6   6        3.43       -1.33     24.64 o
  10   6   6      138.69      154.60     22.13 o
  11   6   6       20.67       63.00     20.66 o
 -12   7   6       11.02       13.89     26.09 o
 -11   7   6        7.18      -30.75     30.75 o
 -10   7   6       10.83       26.95     22.58 o
  -9   7   6        0.68        0.62     22.97 o
  -8   7   6        1.01       -9.33     23.40 o
  -7   7   6        2.52        1.82     20.23 o
  -6   7   6       12.09       36.00     17.68 o
  -5   7   6        5.42       13.10     20.03 o
  -4   7   6       74.06       71.64     17.83 o
  -3   7   6       28.26       39.13     29.69 o
  -2   7   6      314.43      312.16     20.00 o
  -1   7   6      120.84      131.87     15.93 o
   0   7   6      507.69      472.42     27.96 o
   1   7   6      514.15      559.15     41.27 o
   2   7   6     1003.90     1014.63     84.56 o
   3   7   6      606.51      622.92     25.51 o
   4   7   6        8.85        7.86     21.91 o
   5   7   6      180.59      209.73     19.80 o
   6   7   6        3.77      -10.56     24.39 o
   7   7   6       36.97       49.12     18.75 o
   8   7   6       69.67       62.92     24.22 o
   9   7   6       49.89       37.04     22.52 o
  10   7   6        1.11        9.13     23.30 o
 -11   8   6       11.28       38.82     23.35 o
 -10   8   6      477.72      493.45     30.54 o
  -9   8   6      372.62      399.06     29.26 o
  -8   8   6       61.63       60.62     30.12 o
  -7   8   6      132.69      184.50     20.37 o
  -6   8   6      541.37      509.66     26.63 o
  -5   8   6        4.71        5.71     20.77 o
  -4   8   6       49.82       41.18     20.46 o
  -3   8   6      549.32      541.86     35.36 o
  -2   8   6      639.27      571.21     51.46 o
  -1   8   6       15.69       -1.25     22.05 o
   0   8   6       65.43       51.24     26.76 o
   1   8   6      335.97      352.35     42.04 o
   2   8   6       12.75       14.91     17.88 o
   3   8   6        5.74      -15.90     21.82 o
   4   8   6        1.28      -24.77     24.77 o
   5   8   6      169.74      193.76     21.94 o
   6   8   6      248.70      285.22     25.41 o
   7   8   6        8.94        8.37     26.57 o
   8   8   6       39.59        0.06     30.67 o
  -9   9   6       12.74        7.03     31.30 o
  -8   9   6       35.82       -4.34     29.73 o
  -7   9   6      122.69      164.73     22.35 o
  -6   9   6       72.50       57.24     56.60 o
  -5   9   6      321.60      321.45     25.53 o
  -4   9   6        5.98      -28.03     28.03 o
  -3   9   6        0.93        7.69     20.68 o
  -2   9   6      118.48       95.65     54.63 o
  -1   9   6       41.28       31.56     19.73 o
   0   9   6       12.17       23.94     22.68 o
   1   9   6       85.22       83.59     48.57 o
   2   9   6      512.46      499.78     29.35 o
   3   9   6       10.52       32.93     18.83 o
   4   9   6        6.60        8.02     27.09 o
   5   9   6      852.41      889.09     35.98 o
   6   9   6       15.22       34.44     44.15 o
  -5  10   6        0.38      -24.52     24.52 o
  -4  10   6       24.57        9.50     20.95 o
  -3  10   6       88.73      125.52     21.81 o
  -2  10   6       34.97       29.49     23.56 o
  -1  10   6       31.20       45.17     22.68 o
   0  10   6       30.48       51.60     28.54 o
   1  10   6      180.31      180.18     26.81 o
   2  10   6       10.54        8.51     28.87 o
   3  10   6        7.01        1.96     29.25 o
 -16   1   7        0.70       10.06     24.45 o
 -15   1   7        1.14      -26.50     26.50 o
 -14   1   7      485.16      490.06     36.56 o
 -13   1   7       17.99       40.80     28.11 o
 -12   1   7      249.98      222.92     19.87 o
 -11   1   7      681.03      652.73     33.49 o
 -10   1   7      146.02      135.14     15.95 o
  -9   1   7        9.22       13.28     12.02 o
  -8   1   7      168.47      171.62     35.75 o
  -7   1   7       12.11       11.57     10.29 o
  -6   1   7      665.66      764.34     50.59 o
  -5   1   7      186.97      201.73     11.28 o
  -4   1   7        5.95       31.62      6.47 o
  -3   1   7      852.05     1046.45     28.44 o
  -2   1   7      124.46      142.09      9.27 o
  -1   1   7      659.09      720.61     33.68 o
   0   1   7      132.67      173.00     17.15 o
   1   1   7      198.14      190.34     15.71 o
   2   1   7      398.04      389.20     13.69 o
   3   1   7      744.34      753.50     27.48 o
   4   1   7      270.17      273.42     25.61 o
   5   1   7     1119.78     1056.85     44.59 o
   6   1   7      179.05      178.29     16.67 o
   7   1   7      431.43      419.02     18.77 o
   8   1   7     1105.90     1152.34     29.62 o
   9   1   7       24.91       12.88     21.86 o
  10   1   7       89.20       64.16     16.99 o
  11   1   7      379.94      357.05     44.25 o
  12   1   7       34.18       14.24     22.42 o
  13   1   7       78.87       58.90     39.06 o
 -16   2   7        7.46       -4.45     27.12 o
 -15   2   7       18.50       -4.38     27.95 o
 -14   2   7        0.05       23.73     25.27 o
 -13   2   7      706.17      639.37     28.00 o
 -12   2   7        7.82        3.04     21.24 o
 -11   2   7      179.16      165.90     16.33 o
 -10   2   7     1133.42     1146.16     31.47 o
  -9   2   7      121.88      122.03     14.36 o
  -8   2   7        2.04        2.49     14.32 o
  -7   2   7      656.78      711.60     19.81 o
  -6   2   7     1916.44     2095.51    105.08 o
  -5   2   7     1425.52     1598.25    145.39 o
  -4   2   7     1274.49     1420.57     96.62 o
  -3   2   7       95.66       92.52      8.57 o
  -2   2   7      919.41     1172.35    111.18 o
  -1   2   7        4.30       12.06      7.68 o
   0   2   7      106.19      103.10     14.37 o
   1   2   7     1293.35     1626.39    152.79 o
   2   2   7     2386.49     2506.60    144.76 o
   3   2   7      331.48      396.34     25.66 o
   4   2   7     1731.79     1827.23     99.94 o
   5   2   7      216.75      246.23     34.26 o
   6   2   7      110.93      134.08     13.20 o
   7   2   7      314.11      318.21     18.48 o
   8   2   7      246.65      221.77     17.93 o
   9   2   7      436.65      391.92     36.47 o
  10   2   7      261.92      286.50     41.08 o
  11   2   7      100.27      147.58     26.86 o
  12   2   7      311.21      329.21     25.63 o
  13   2   7      300.82      259.09     27.51 o
 -15   3   7      178.94      200.78     24.28 o
 -14   3   7      885.27      946.18     35.47 o
 -13   3   7       88.43       80.89     18.78 o
 -12   3   7       18.42       20.85     21.50 o
 -11   3   7      664.62      649.34     33.63 o
 -10   3   7       73.53       58.55     14.54 o
  -9   3   7      133.96      134.48     24.60 o
  -8   3   7      213.06      189.71     22.10 o
  -7   3   7      100.13      119.20     11.88 o
  -6   3   7       63.72       46.48     30.12 o
  -5   3   7      187.09      193.97     12.09 o
  -4   3   7      587.98      649.00     52.95 o
  -3   3   7       25.06       18.15      7.91 o
  -2   3   7     1994.34     2064.80    247.82 o
  -1   3   7       41.00       50.09      7.96 o
   0   3   7      831.63      902.99     87.68 o
   1   3   7      335.67      347.51     39.83 o
   2   3   7      720.65      770.41     42.38 o
   3   3   7       38.40       39.52     14.37 o
   4   3   7       97.16      105.35     10.90 o
   5   3   7      913.09      888.46     23.81 o
   6   3   7        0.03        7.86     16.76 o
   7   3   7      663.83      672.24     61.07 o
   8   3   7     1540.88     1506.77     35.67 o
   9   3   7      114.55      127.51     16.84 o
  10   3   7        0.09       25.69     24.17 o
  11   3   7      430.97      408.85     32.91 o
  12   3   7      184.04      205.31     23.48 o
  13   3   7      150.33      202.43     45.74 o
 -15   4   7       48.00        7.76     27.28 o
 -14   4   7      210.79      216.92     23.89 o
 -13   4   7      152.40      199.09     29.07 o
 -12   4   7       92.01       59.06     21.69 o
 -11   4   7       28.48       29.63     36.71 o
 -10   4   7      381.01      353.79     20.48 o
  -9   4   7      179.04      194.70     16.72 o
  -8   4   7       11.70       29.32     12.48 o
  -7   4   7      374.84      392.25     45.60 o
  -6   4   7      591.99      616.31     45.50 o
  -5   4   7      644.86      706.49     38.82 o
  -4   4   7     4792.82     4781.72    424.34 o
  -3   4   7     4894.36     4887.93    509.87 o
  -2   4   7     4100.43     4076.42    369.91 o
  -1   4   7        0.10      -13.37     13.37 o
   0   4   7      149.27      137.57     17.49 o
   1   4   7      773.07      818.31     67.41 o
   2   4   7       36.57       34.73     10.42 o
   3   4   7       62.47       78.90     40.21 o
   4   4   7      119.85      103.33     12.73 o
   5   4   7        6.07      -16.55     16.55 o
   6   4   7      155.88      171.54     41.37 o
   7   4   7       37.15       46.37     15.40 o
   8   4   7        1.04       27.89     13.57 o
   9   4   7      148.79      159.29     19.53 o
  10   4   7       17.34       10.68     17.28 o
  11   4   7       95.14      104.33     19.69 o
  12   4   7       25.99       75.37     20.00 o
 -14   5   7       17.92       27.80     30.20 o
 -13   5   7      128.47      147.74     20.99 o
 -12   5   7       48.40       -3.42     28.07 o
 -11   5   7        1.92      -12.70     31.33 o
 -10   5   7       42.83       22.73     28.92 o
  -9   5   7        2.92        2.88     18.31 o
  -8   5   7        0.11      -19.07     19.07 o
  -7   5   7       43.87       42.37     18.79 o
  -6   5   7      191.44      205.49     15.66 o
  -5   5   7      401.62      403.93     18.45 o
  -4   5   7      756.78      717.64     62.12 o
  -3   5   7      388.08      374.25     39.25 o
  -2   5   7       39.88       71.95     11.45 o
  -1   5   7     2183.19     2108.75    107.77 o
   0   5   7     1819.34     1810.10    147.93 o
   1   5   7      258.64      258.65     19.22 o
   2   5   7      237.00      244.36     31.47 o
   3   5   7      590.54      623.38     22.46 o
   4   5   7      290.32      319.84     18.16 o
   5   5   7        0.02        0.44     15.71 o
   6   5   7      638.19      681.68     47.04 o
   7   5   7      222.93      222.10     19.75 o
   8   5   7       18.51       45.46     15.90 o
   9   5   7      316.98      316.98     33.25 o
  10   5   7       61.53       98.33     19.36 o
  11   5   7       26.49       63.82     46.84 o
 -13   6   7       63.36       70.69     25.37 o
 -12   6   7      931.13      882.12     52.95 o
 -11   6   7      160.24      170.27     20.02 o
 -10   6   7      642.03      571.76     28.02 o
  -9   6   7       52.00       37.94     27.87 o
  -8   6   7      401.72      444.29     24.05 o
  -7   6   7       50.98       -0.34     36.61 o
  -6   6   7      157.08      127.69     17.32 o
  -5   6   7     1150.45     1129.35     42.23 o
  -4   6   7     1454.83     1405.44     85.04 o
  -3   6   7     1168.29     1192.50     60.54 o
  -2   6   7      658.29      711.37     52.47 o
  -1   6   7     2834.92     2750.14    138.61 o
   0   6   7        3.38      -14.66     22.01 o
   1   6   7      743.44      690.56     42.52 o
   2   6   7     1020.52     1010.14     45.55 o
   3   6   7       14.74       29.30     14.39 o
   4   6   7     1548.94     1427.36     54.39 o
   5   6   7       36.26       31.63     31.90 o
   6   6   7      196.23      205.88     35.55 o
   7   6   7      206.24      208.78     21.57 o
   8   6   7        6.59        0.04     25.37 o
   9   6   7       11.03       23.57     25.89 o
  10   6   7       29.68       66.00     39.78 o
  11   6   7       86.08      140.52     22.18 o
 -12   7   7      350.80      320.95     29.15 o
 -11   7   7       19.07      -14.82     26.05 o
 -10   7   7       12.35       -9.34     34.21 o
  -9   7   7      243.99      244.53     39.78 o
  -8   7   7        5.70       -6.33     21.81 o
  -7   7   7       71.96       57.13     17.66 o
  -6   7   7      362.04      346.96     39.40 o
  -5   7   7      304.47      285.05     20.13 o
  -4   7   7     2213.28     2033.87    158.46 o
  -3   7   7        6.24       -7.93     29.50 o
  -2   7   7      888.40      791.58     26.91 o
  -1   7   7      291.84      331.35     20.03 o
   0   7   7       82.29       89.12     27.48 o
   1   7   7       13.25        4.14     21.57 o
   2   7   7      104.81      113.03     16.69 o
   3   7   7        2.83        8.98     19.88 o
   4   7   7       67.20       97.78     24.31 o
   5   7   7       31.40      -25.41     25.41 o
   6   7   7      728.43      747.59     30.95 o
   7   7   7      448.56      429.14     34.98 o
   8   7   7        0.41       15.22     24.95 o
   9   7   7       27.07       71.09     20.42 o
 -10   8   7        4.74      -10.19     61.02 o
  -9   8   7       18.42       36.77     22.11 o
  -8   8   7       75.87       63.97     20.17 o
  -7   8   7        1.23        8.65     15.59 o
  -6   8   7        7.91       44.78     19.49 o
  -5   8   7       49.75       51.46     16.68 o
  -4   8   7        1.47       15.24     21.49 o
  -3   8   7      244.15      226.15     20.72 o
  -2   8   7       63.89       69.03     16.70 o
  -1   8   7      184.40      172.01     19.29 o
   0   8   7       11.92        2.81     22.92 o
   1   8   7       89.34       91.49     18.72 o
   2   8   7      148.63      153.38     19.12 o
   3   8   7       48.65       66.04     27.48 o
   4   8   7      116.33      102.40     20.11 o
   5   8   7        6.40        8.93     40.89 o
   6   8   7       14.68        9.72     27.63 o
   7   8   7        0.31       18.29     29.54 o
   8   8   7        0.09      -29.14     29.14 o
  -8   9   7        0.10       -3.85     27.93 o
  -7   9   7       33.90       58.34     32.29 o
  -6   9   7       46.57       21.14     44.63 o
  -5   9   7       42.11      -21.94     64.96 o
  -4   9   7       76.13      108.96     20.08 o
  -3   9   7       13.73       20.01     19.91 o
  -2   9   7      151.62      180.03     21.93 o
  -1   9   7      117.68      133.05     18.95 o
   0   9   7      164.41      189.57     22.25 o
   1   9   7        1.69        1.84     25.63 o
   2   9   7       89.12      117.47     49.92 o
   3   9   7       25.52        4.44     37.43 o
   4   9   7       60.18       49.41     26.09 o
   5   9   7      115.27      131.47     22.18 o
   6   9   7       28.28       43.48     31.18 o
  -4  10   7        9.44      -29.55     29.55 o
  -3  10   7       42.32       29.69     23.71 o
  -2  10   7      149.45      144.56     23.19 o
  -1  10   7      175.53      182.08     24.53 o
   0  10   7       17.65      -26.20     29.06 o
   1  10   7      233.46      228.87     26.95 o
   2  10   7      257.06      287.50     27.44 o
 -16   0   8       76.69       89.00     35.41 o
 -15   0   8       24.81       29.42     21.71 o
 -14   0   8      258.27      258.88     23.58 o
 -13   0   8        5.20      -24.65     24.65 o
 -12   0   8      447.59      450.23     56.55 o
 -11   0   8       11.05       -4.99     17.90 o
 -10   0   8        3.60       -0.24     17.06 o
  -9   0   8      326.91      363.14     33.25 o
  -8   0   8     5197.31     5218.12     69.43 o
  -7   0   8      546.12      620.51     28.68 o
  -6   0   8       50.13       55.48      8.66 o
  -5   0   8     6257.67     6311.41    276.12 o
  -4   0   8     4034.85     4603.12    203.14 o
  -3   0   8      103.31      117.94     11.63 o
  -2   0   8     3334.63     3399.65     90.42 o
  -1   0   8     9355.94     9785.39    354.63 o
   0   0   8     1456.71     1713.49    128.91 o
   1   0   8     2745.79     3135.52     81.44 o
   2   0   8     4991.89     5038.06    234.99 o
   3   0   8        1.46        8.65     14.61 o
   4   0   8       48.73       59.11     10.32 o
   5   0   8     3521.42     3432.01     99.65 o
   6   0   8      727.94      726.14     22.32 o
   7   0   8      469.96      507.68     41.37 o
   8   0   8      230.17      228.24     31.90 o
   9   0   8        0.76        1.50     19.32 o
  10   0   8      602.81      535.94     51.46 o
  11   0   8      402.60      397.10     50.69 o
  12   0   8        1.05       -7.07     26.50 o
  13   0   8       80.55       91.61     36.18 o
 -16   1   8      572.38      601.58     31.94 o
 -15   1   8       33.07       39.99     27.82 o
 -14   1   8       21.21       27.76     20.52 o
 -13   1   8      762.22      787.93     35.22 o
 -12   1   8       78.02       95.50     26.71 o
 -11   1   8      409.70      424.78     21.44 o
 -10   1   8     4559.40     4576.11     74.23 o
  -9   1   8      247.08      265.72     16.03 o
  -8   1   8       96.49      115.94     11.82 o
  -7   1   8     1305.74     1425.92     51.22 o
  -6   1   8      848.64      838.23     22.68 o
  -5   1   8      506.66      495.62     25.70 o
  -4   1   8     2192.14     2327.24    138.81 o
  -3   1   8      300.94      378.69     24.98 o
  -2   1   8     3130.35     3366.94     33.36 o
  -1   1   8     1960.74     1993.97     84.37 o
   0   1   8      207.01      194.92     10.56 o
   1   1   8        0.80       10.38      7.91 o
   2   1   8     1596.38     1740.06    123.57 o
   3   1   8     2406.20     2616.48    110.89 o
   4   1   8        2.11        7.04     12.06 o
   5   1   8      277.00      293.85     15.66 o
   6   1   8     3397.62     3340.25    165.76 o
   7   1   8       39.43       54.83     14.51 o
   8   1   8       24.48       21.01     18.16 o
   9   1   8      438.29      442.90     22.73 o
  10   1   8      612.67      633.62     27.45 o
  11   1   8       42.80       36.57     22.44 o
  12   1   8       23.16        2.95     29.16 o
  13   1   8      664.96      702.87     34.70 o
 -16   2   8       19.02       11.40     24.68 o
 -15   2   8       28.90       34.25     41.99 o
 -14   2   8      111.33      142.49     19.80 o
 -13   2   8       22.46      -22.66     22.66 o
 -12   2   8      117.42      101.48     20.13 o
 -11   2   8      228.93      228.44     18.12 o
 -10   2   8      143.57      132.38     15.45 o
  -9   2   8      321.88      352.10     25.03 o
  -8   2   8     1502.37     1434.61     58.76 o
  -7   2   8      150.52      144.03     12.46 o
  -6   2   8     1968.33     2035.27    139.48 o
  -5   2   8     1021.86     1062.07     51.75 o
  -4   2   8        2.70       18.72      7.89 o
  -3   2   8      457.55      470.74     32.82 o
  -2   2   8     1246.93     1333.15    101.52 o
  -1   2   8     1520.44     1589.83     70.29 o
   0   2   8       92.16      106.39      9.48 o
   1   2   8       31.00       17.15     10.76 o
   2   2   8     1833.11     1986.78    118.67 o
   3   2   8     2431.13     2549.47    155.19 o
   4   2   8       97.13       90.14     11.91 o
   5   2   8        3.28       10.65     11.55 o
   6   2   8      286.11      288.70     23.45 o
   7   2   8       13.07       -9.58     19.47 o
   8   2   8        8.24       26.44     17.01 o
   9   2   8        0.94      -20.48     22.56 o
  10   2   8      138.08      168.48     20.27 o
  11   2   8       79.62       83.86     21.57 o
  12   2   8       27.49       58.94     34.93 o
  13   2   8       12.15      -32.45     32.45 o
 -15   3   8       22.36       18.03     26.23 o
 -14   3   8        2.23       18.74     25.13 o
 -13   3   8       79.85      112.49     17.24 o
 -12   3   8        6.59       -4.60     24.02 o
 -11   3   8       73.31       68.13     25.42 o
 -10   3   8      181.24      190.29     30.17 o
  -9   3   8      152.80      163.84     15.45 o
  -8   3   8     1404.58     1298.10     48.86 o
  -7   3   8      193.54      176.00     17.87 o
  -6   3   8      179.13      202.52     13.65 o
  -5   3   8        7.13        1.97     12.29 o
  -4   3   8       62.77       55.72      9.85 o
  -3   3   8      383.40      358.83     23.35 o
  -2   3   8      415.79      425.29     26.23 o
  -1   3   8        8.35       13.28     12.19 o
   0   3   8     3324.45     3514.08    158.22 o
   1   3   8       70.51       72.31     10.16 o
   2   3   8       13.19       23.18     23.40 o
   3   3   8        4.82        7.85     13.97 o
   4   3   8      119.82      113.39     13.13 o
   5   3   8       12.87       36.29     15.57 o
   6   3   8      777.67      671.58     46.46 o
   7   3   8      133.24      136.02     15.98 o
   8   3   8       38.45        8.33     24.31 o
   9   3   8       72.10       67.91     16.61 o
  10   3   8        0.01      -24.17     24.17 o
  11   3   8      226.31      225.86     23.44 o
  12   3   8       86.02      149.01     22.32 o
 -15   4   8       73.50       85.95     41.42 o
 -14   4   8      214.70      252.36     24.29 o
 -13   4   8        0.14       13.97     19.64 o
 -12   4   8      275.90      309.29     29.55 o
 -11   4   8      114.14      127.45     22.05 o
 -10   4   8      102.05       77.85     35.46 o
  -9   4   8       10.30       18.65     17.25 o
  -8   4   8       92.40      111.61     27.19 o
  -7   4   8      339.04      342.51     26.71 o
  -6   4   8      494.14      511.58     55.78 o
  -5   4   8      689.61      779.30     55.21 o
  -4   4   8     1084.80     1162.36    113.87 o
  -3   4   8      560.44      539.95     74.47 o
  -2   4   8      379.61      386.31     16.51 o
  -1   4   8      701.60      805.65     40.17 o
   0   4   8     1120.56     1098.69     75.19 o
   1   4   8        0.00       -4.07     36.85 o
   2   4   8      555.60      550.38     76.78 o
   3   4   8      594.24      632.20     21.40 o
   4   4   8      510.10      567.84     46.46 o
   5   4   8      694.14      765.11     25.24 o
   6   4   8       74.45       64.12     14.91 o
   7   4   8      331.29      319.52     21.33 o
   8   4   8       14.31       35.89     14.65 o
   9   4   8       42.46       24.12     22.25 o
  10   4   8       53.06       80.89     19.89 o
  11   4   8        1.21       -4.89     27.23 o
  12   4   8       33.22       65.82     20.76 o
 -14   5   8        2.71       -2.28     27.77 o
 -13   5   8      430.23      464.36     31.18 o
 -12   5   8       12.40       37.17     39.30 o
 -11   5   8       94.08       78.43     50.83 o
 -10   5   8      120.36      131.12     18.52 o
  -9   5   8        9.67      -19.76     19.76 o
  -8   5   8      645.24      659.25     26.76 o
  -7   5   8      156.01      132.82     15.93 o
  -6   5   8      175.39      188.15     15.87 o
  -5   5   8       48.49       48.28     12.72 o
  -4   5   8     1383.93     1367.41    134.29 o
  -3   5   8      968.64     1010.85     36.95 o
  -2   5   8     2883.45     2869.40    239.75 o
  -1   5   8      969.52      923.19     89.70 o
   0   5   8      295.43      284.04     18.74 o
   1   5   8      618.56      671.05     36.52 o
   2   5   8       83.39       77.82     21.57 o
   3   5   8      479.04      479.14     20.76 o
   4   5   8       11.84       41.98     20.04 o
   5   5   8      182.98      183.12     35.99 o
   6   5   8       16.15        8.14     26.86 o
   7   5   8       89.42       97.10     28.54 o
   8   5   8      107.19       93.25     18.04 o
   9   5   8        9.99      -25.06     25.06 o
  10   5   8      149.95      149.53     65.44 o
  11   5   8      190.19      229.82     42.76 o
 -13   6   8        0.56      -17.86     29.49 o
 -12   6   8       71.26       72.68     19.70 o
 -11   6   8       15.44       16.50     23.81 o
 -10   6   8      381.34      353.41     25.37 o
  -9   6   8       74.21       66.02     23.01 o
  -8   6   8      361.55      386.20     22.05 o
  -7   6   8       54.83       42.28     23.25 o
  -6   6   8      557.52      584.33     24.29 o
  -5   6   8      353.92      368.20     20.54 o
  -4   6   8       61.42       88.13     14.62 o
  -3   6   8      361.10      361.73     64.48 o
  -2   6   8      477.85      530.38     47.95 o
  -1   6   8      899.74      941.30     41.70 o
   0   6   8       13.30       12.25     25.22 o
   1   6   8       15.31       12.20     19.99 o
   2   6   8      521.98      498.59     22.98 o
   3   6   8       71.07       80.30     14.73 o
   4   6   8      140.98      122.33     50.74 o
   5   6   8       12.23       17.64     18.09 o
   6   6   8       64.80       74.43     17.15 o
   7   6   8      239.13      200.24     23.20 o
   8   6   8        0.39       15.21     21.40 o
   9   6   8       52.92       50.22     20.23 o
  10   6   8       21.56       44.43     77.79 o
 -12   7   8       43.77       57.58     23.71 o
 -11   7   8      186.01      238.77     27.34 o
 -10   7   8       40.11       39.94     42.18 o
  -9   7   8        8.07        4.95     45.16 o
  -8   7   8       12.61        9.82     24.13 o
  -7   7   8      132.61      116.68     19.84 o
  -6   7   8        7.08       -2.34     21.07 o
  -5   7   8        0.19      -10.39     21.61 o
  -4   7   8      198.18      193.58     18.91 o
  -3   7   8       10.79       20.10     14.43 o
  -2   7   8        0.52        3.53     17.25 o
  -1   7   8       64.89       41.00     18.96 o
   0   7   8      255.75      243.58     19.21 o
   1   7   8       71.29       95.17     15.97 o
   2   7   8      150.01      132.79     18.35 o
   3   7   8      315.64      276.58     21.74 o
   4   7   8      164.42      217.44     20.18 o
   5   7   8       36.99       23.10     17.08 o
   6   7   8       22.84       32.02     17.59 o
   7   7   8       49.79       55.42     41.08 o
   8   7   8        5.23       -7.97     26.76 o
   9   7   8        0.02      -20.09     26.62 o
 -10   8   8      147.80      148.21     23.67 o
  -9   8   8       60.53      100.01     20.65 o
  -8   8   8       86.89       87.68     20.81 o
  -7   8   8      298.24      320.16     31.90 o
  -6   8   8       71.66       91.23     18.96 o
  -5   8   8        1.82        2.40     22.64 o
  -4   8   8      161.40      134.18     20.18 o
  -3   8   8      241.51      245.47     21.24 o
  -2   8   8        0.42      -37.59     53.72 o
  -1   8   8       14.72       10.92     17.46 o
   0   8   8      569.50      605.67     73.85 o
   1   8   8      298.34      274.46     32.38 o
   2   8   8        0.69      -30.83     52.47 o
   3   8   8      126.93      168.01     51.84 o
   4   8   8      179.31      219.24     59.48 o
   5   8   8      153.40      169.02     22.30 o
   6   8   8        8.47       -3.68     35.22 o
   7   8   8       48.75       11.43     32.74 o
  -8   9   8      257.01      235.81     32.00 o
  -7   9   8      132.89      115.07     25.94 o
  -6   9   8       39.16       45.08     22.36 o
  -5   9   8       41.73       51.98     21.76 o
  -4   9   8      129.00      127.60     24.79 o
  -3   9   8      264.22      328.90     50.69 o
  -2   9   8      138.96      158.52     43.34 o
  -1   9   8      170.14      218.84     22.50 o
   0   9   8        5.77        3.36     27.56 o
   1   9   8      287.07      304.10     41.85 o
   2   9   8        0.20       20.90     28.20 o
   3   9   8       82.26       90.26     29.79 o
   4   9   8      230.73      219.39     40.31 o
   5   9   8       26.35       24.93     26.61 o
  -3  10   8        0.06       51.58     37.76 o
  -2  10   8       72.38       64.62     21.76 o
  -1  10   8       36.60       19.66     22.17 o
   0  10   8      142.42      134.51     25.03 o
 -16   1   9       50.39       10.73     31.49 o
 -15   1   9       63.15      108.51     19.67 o
 -14   1   9      202.70      202.12     22.03 o
 -13   1   9      224.38      227.70     20.70 o
 -12   1   9      167.67      193.77     18.92 o
 -11   1   9      389.90      418.96     21.80 o
 -10   1   9        4.01       -8.94     27.05 o
  -9   1   9      147.15      150.94     14.50 o
  -8   1   9      290.15      309.14     16.03 o
  -7   1   9      484.54      473.84     18.17 o
  -6   1   9      604.33      586.29     44.92 o
  -5   1   9      183.13      211.11     12.30 o
  -4   1   9       29.97       45.14      8.96 o
  -3   1   9      490.59      505.00     15.83 o
  -2   1   9     1552.85     1716.36     26.21 o
  -1   1   9       28.70       49.34      9.13 o
   0   1   9      418.60      481.93     16.24 o
   1   1   9      552.63      675.96     35.60 o
   2   1   9        8.44        1.45     10.42 o
   3   1   9      166.95      205.35     35.79 o
   4   1   9     2844.89     2858.92     67.17 o
   5   1   9        2.48       -8.33     16.02 o
   6   1   9       10.75        8.00     18.50 o
   7   1   9     1929.86     1867.92     50.50 o
   8   1   9      158.15      153.68     16.85 o
   9   1   9        7.69      -27.00     31.47 o
  10   1   9       15.38       -1.88     24.94 o
  11   1   9      160.83      177.39     22.22 o
  12   1   9        7.13       -5.49     55.78 o
 -16   2   9       43.43       42.75     21.92 o
 -15   2   9      182.22      176.77     34.26 o
 -14   2   9      109.57      120.90     52.08 o
 -13   2   9      126.02      112.73     19.90 o
 -12   2   9       27.21       49.26     17.41 o
 -11   2   9      305.23      294.21     35.31 o
 -10   2   9      488.05      488.50     22.08 o
  -9   2   9      268.95      274.51     29.12 o
  -8   2   9        8.25       24.12     24.84 o
  -7   2   9      628.73      665.62     56.69 o
  -6   2   9        1.71       20.89     12.78 o
  -5   2   9      396.28      413.50     27.39 o
  -4   2   9     2888.67     2992.77    131.45 o
  -3   2   9       14.16       20.91      8.56 o
  -2   2   9       26.03       25.62     22.25 o
  -1   2   9     1635.90     1688.40    110.17 o
   0   2   9      347.22      395.38     15.65 o
   1   2   9      434.71      495.41     30.46 o
   2   2   9      161.05      163.00     16.05 o
   3   2   9     1873.93     1872.48     95.47 o
   4   2   9       28.89       24.35     12.30 o
   5   2   9       22.07       28.78     13.65 o
   6   2   9     1252.74     1253.42     30.64 o
   7   2   9      773.79      787.64     27.21 o
   8   2   9       95.00       85.59     16.91 o
   9   2   9        0.15       12.39     17.15 o
  10   2   9      262.00      294.85     23.04 o
  11   2   9      484.55      482.53     29.11 o
  12   2   9      181.36      197.64     24.77 o
 -15   3   9      801.44      861.18     36.95 o
 -14   3   9       81.96       93.32     21.80 o
 -13   3   9       92.37       93.45     19.30 o
 -12   3   9      506.32      514.69     26.43 o
 -11   3   9      650.67      704.38     30.61 o
 -10   3   9      269.15      276.68     19.95 o
  -9   3   9       21.67       28.01     15.20 o
  -8   3   9      141.84      147.29     14.74 o
  -7   3   9        1.82      -12.18     15.73 o
  -6   3   9        0.28       -7.78     13.64 o
  -5   3   9      372.04      366.49     16.44 o
  -4   3   9       95.91      109.26     11.19 o
  -3   3   9       63.58       75.40     10.55 o
  -2   3   9       60.83       89.41     17.15 o
  -1   3   9     1418.25     1502.81     27.11 o
   0   3   9        2.53        2.09     13.25 o
   1   3   9      255.39      265.41     24.26 o
   2   3   9       88.19      109.62     11.42 o
   3   3   9      176.75      209.49     23.35 o
   4   3   9      998.81     1088.74     28.40 o
   5   3   9        0.62       28.59     11.97 o
   6   3   9      416.56      376.93     23.59 o
   7   3   9     1628.08     1622.00     39.06 o
   8   3   9        5.60       39.13     17.30 o
   9   3   9       37.04       -0.29     24.28 o
  10   3   9      269.83      216.80     23.92 o
  11   3   9      118.51      103.79     22.46 o
  12   3   9        4.74      -29.00     29.00 o
 -15   4   9        0.25       -1.34     28.66 o
 -14   4   9        6.06       42.74     19.08 o
 -13   4   9       21.41       20.10     20.94 o
 -12   4   9      320.31      327.14     24.16 o
 -11   4   9       37.75       64.88     15.60 o
 -10   4   9      306.63      309.55     25.94 o
  -9   4   9      554.28      528.18     23.64 o
  -8   4   9        3.98      -18.06     18.06 o
  -7   4   9      611.32      637.82     26.38 o
  -6   4   9      927.23      915.43     84.37 o
  -5   4   9     1916.87     1905.44    132.94 o
  -4   4   9     1983.71     2085.74    131.36 o
  -3   4   9     1374.58     1473.48    100.22 o
  -2   4   9     2957.91     2993.66    243.59 o
  -1   4   9     1787.09     1841.18     95.04 o
   0   4   9       81.27      103.44     11.62 o
   1   4   9      602.42      629.01     20.76 o
   2   4   9       32.67       27.95     13.57 o
   3   4   9       79.68       76.26     12.90 o
   4   4   9      311.54      294.65     18.38 o
   5   4   9      302.83      327.22     19.58 o
   6   4   9       10.39       30.50     15.74 o
   7   4   9      165.26      132.24     67.70 o
   8   4   9       41.90       52.52     33.01 o
   9   4   9        0.11       10.43     22.57 o
  10   4   9       49.09       96.18     26.76 o
  11   4   9      146.39      108.78     24.22 o
 -14   5   9       89.05       61.31     66.26 o
 -13   5   9      175.84      168.78     24.08 o
 -12   5   9       49.34       52.50     18.24 o
 -11   5   9        1.48      -26.95     26.95 o
 -10   5   9     1334.22     1318.47     44.20 o
  -9   5   9      221.43      232.36     19.35 o
  -8   5   9      330.79      302.06     21.60 o
  -7   5   9      673.88      714.62     25.34 o
  -6   5   9     1667.95     1679.50    127.66 o
  -5   5   9        1.22       -2.27     15.58 o
  -4   5   9      443.18      465.35     24.17 o
  -3   5   9      488.74      541.22     64.24 o
  -2   5   9      392.12      367.05     19.55 o
  -1   5   9      554.52      542.38     26.71 o
   0   5   9       61.78       90.95     12.67 o
   1   5   9      198.01      232.69     15.99 o
   2   5   9       35.68       35.10     20.85 o
   3   5   9      512.95      491.80     36.85 o
   4   5   9      341.33      325.13     20.98 o
   5   5   9       33.65       49.81     15.25 o
   6   5   9     1196.37     1209.80     34.11 o
   7   5   9       12.12       57.69     15.47 o
   8   5   9       11.81       15.76     22.35 o
   9   5   9      233.80      263.35     23.44 o
  10   5   9      194.54      258.78     27.58 o
 -13   6   9        1.55        4.50     28.06 o
 -12   6   9       15.93      -22.61     28.11 o
 -11   6   9      164.37      151.62     21.91 o
 -10   6   9        1.35        1.64     24.26 o
  -9   6   9        0.09       17.68     22.00 o
  -8   6   9       56.59       52.68     20.75 o
  -7   6   9       28.28       31.61     26.33 o
  -6   6   9      476.37      507.28     23.31 o
  -5   6   9     1793.82     1863.14     55.35 o
  -4   6   9      237.83      253.46     20.13 o
  -3   6   9      281.67      292.56     43.05 o
  -2   6   9     3563.06     3455.46    319.51 o
  -1   6   9       13.78       16.17     22.53 o
   0   6   9       40.62       38.37     15.80 o
   1   6   9      308.70      372.54     20.12 o
   2   6   9      326.09      349.56     42.81 o
   3   6   9        1.73       24.76     15.90 o
   4   6   9       53.86       59.83     49.25 o
   5   6   9       82.31       90.28     18.44 o
   6   6   9        7.29       -1.65     24.41 o
   7   6   9       10.05        4.03     24.91 o
   8   6   9      157.38      160.40     23.29 o
   9   6   9       12.56       35.65     30.33 o
 -12   7   9       14.53       14.10     28.46 o
 -11   7   9        6.47       13.44     27.84 o
 -10   7   9      398.13      387.52     28.05 o
  -9   7   9      356.07      360.05     26.46 o
  -8   7   9      256.79      251.48     22.90 o
  -7   7   9      165.34      173.63     19.87 o
  -6   7   9      122.76      139.12     17.76 o
  -5   7   9      133.29      102.70     19.02 o
  -4   7   9      117.09      103.53     18.09 o
  -3   7   9       47.87       80.26     47.13 o
  -2   7   9        3.06      -12.84     22.20 o
  -1   7   9      171.32      175.17     23.06 o
   0   7   9       65.03       63.39     25.51 o
   1   7   9      362.52      336.99     20.59 o
   2   7   9      270.69      245.03     22.59 o
   3   7   9      115.13      144.07     35.41 o
   4   7   9        3.96       -6.56     24.72 o
   5   7   9      146.92      178.38     27.19 o
   6   7   9      443.44      436.13     28.32 o
   7   7   9       62.68       50.19     20.96 o
   8   7   9      224.75      244.40     25.79 o
 -10   8   9        3.39      -11.54     30.15 o
  -9   8   9       90.75       92.43     21.71 o
  -8   8   9       16.47       32.16     25.25 o
  -7   8   9       21.88       -7.31     27.29 o
  -6   8   9        1.45       -8.59     25.58 o
  -5   8   9       27.06       18.92     27.15 o
  -4   8   9        1.81       -4.65     19.43 o
  -3   8   9       88.50       64.52     41.08 o
  -2   8   9       16.59       -1.81     24.31 o
  -1   8   9        0.81       -0.87     51.41 o
   0   8   9        2.32        3.64     23.50 o
   1   8   9      204.91      212.75     21.17 o
   2   8   9       17.29        8.25     23.88 o
   3   8   9       14.52       -8.74     23.97 o
   4   8   9      386.33      358.88     27.65 o
   5   8   9       49.31        6.23     48.05 o
   6   8   9        6.29       32.50     22.43 o
  -7   9   9        2.87      -19.94     27.88 o
  -6   9   9      171.35      182.63     23.84 o
  -5   9   9        0.13       18.14     26.46 o
  -4   9   9        0.71       -0.28     29.70 o
  -3   9   9        5.90       -5.63     27.47 o
  -2   9   9        2.40       24.39     52.13 o
  -1   9   9       42.67       40.33     22.99 o
   0   9   9       91.48       67.87     25.06 o
   1   9   9        1.61       -5.48     42.47 o
   2   9   9       40.21       32.42     52.23 o
   3   9   9       13.77       17.78     24.35 o
   4   9   9       54.85       49.58     27.34 o
 -16   0  10       48.07       15.01     49.78 o
 -15   0  10       11.76        9.06     24.52 o
 -14   0  10      887.55      877.00     33.63 o
 -13   0  10        6.02      -12.52     23.44 o
 -12   0  10      118.75      103.20     30.65 o
 -11   0  10      644.20      647.15     25.99 o
 -10   0  10     3843.66     3791.75    218.18 o
  -9   0  10      160.10      157.02     15.22 o
  -8   0  10     6298.68     6371.25    203.67 o
  -7   0  10      386.73      375.78     22.68 o
  -6   0  10     3402.40     3420.81    154.76 o
  -5   0  10     1738.77     1849.00     32.96 o
  -4   0  10     2449.12     2483.76    116.66 o
  -3   0  10       49.72       78.33      9.67 o
  -2   0  10      178.19      151.01     10.94 o
  -1   0  10     2385.96     2699.69     34.10 o
   0   0  10     1038.36     1092.52     43.63 o
   1   0  10     4493.15     4633.40    116.22 o
   2   0  10     3822.37     3895.90    106.23 o
   3   0  10       16.60       17.07     10.91 o
   4   0  10     8660.65     8285.91    432.08 o
   5   0  10     1885.39     1850.61     56.45 o
   6   0  10     1953.53     1827.36     78.60 o
   7   0  10      366.39      343.95     21.10 o
   8   0  10     1118.14     1185.68     66.06 o
   9   0  10       12.56       -8.08     24.25 o
  10   0  10      223.97      208.02     23.91 o
  11   0  10      210.89      200.49     24.45 o
  12   0  10       75.79       70.24     22.81 o
 -16   1  10      262.98      319.79     26.87 o
 -15   1  10       10.11       42.18     25.99 o
 -14   1  10      710.54      763.65     32.09 o
 -13   1  10       47.01       73.49     17.26 o
 -12   1  10       32.11       40.57     29.16 o
 -11   1  10      923.46      965.97     29.98 o
 -10   1  10     1279.02     1259.74     61.45 o
  -9   1  10     1886.23     1985.84    107.19 o
  -8   1  10       50.51       37.47     12.64 o
  -7   1  10      328.47      334.43     19.03 o
  -6   1  10      273.90      331.27     30.99 o
  -5   1  10     1545.44     1716.89     74.33 o
  -4   1  10      794.87      837.35     35.84 o
  -3   1  10      941.90      942.27     31.71 o
  -2   1  10     1792.15     1987.68     29.59 o
  -1   1  10      384.08      415.70     17.63 o
   0   1  10     4396.31     4913.67    132.75 o
   1   1  10       22.87       52.37      9.61 o
   2   1  10     1584.00     1651.61     36.52 o
   3   1  10        1.92       29.66     18.16 o
   4   1  10       13.28        8.38     12.96 o
   5   1  10     1547.56     1633.83     85.23 o
   6   1  10      792.05      834.25     53.24 o
   7   1  10       18.21       31.19     16.70 o
   8   1  10      111.17      155.09     17.62 o
   9   1  10      115.68      131.04     19.46 o
  10   1  10        2.94       -6.96     25.38 o
  11   1  10       13.46      -18.95     28.35 o
  12   1  10      226.88      229.92     27.30 o
 -15   2  10       12.08       22.70     22.31 o
 -14   2  10       90.12       65.70     21.72 o
 -13   2  10        1.71      -15.53     23.97 o
 -12   2  10       20.02       -5.34     26.04 o
 -11   2  10       66.37       64.21     15.68 o
 -10   2  10      143.73      159.59     42.04 o
  -9   2  10      240.83      210.20     17.56 o
  -8   2  10        0.01       14.24     13.09 o
  -7   2  10       25.74       24.14     12.88 o
  -6   2  10      140.93      151.86     13.45 o
  -5   2  10       12.48       -0.65     13.38 o
  -4   2  10       33.19       55.17     10.23 o
  -3   2  10       74.64       90.38     10.36 o
  -2   2  10      269.57      270.22     40.94 o
  -1   2  10      937.84     1023.33     22.77 o
   0   2  10      554.82      604.80     18.86 o
   1   2  10      949.93     1042.11     55.16 o
   2   2  10     1914.21     1950.75     54.48 o
   3   2  10      457.55      458.64     22.53 o
   4   2  10      116.17      140.00     22.25 o
   5   2  10       39.14       60.80     13.25 o
   6   2  10        4.96       10.63     20.04 o
   7   2  10       11.78       33.58     19.99 o
   8   2  10        9.97       -5.33     22.74 o
   9   2  10        6.01       -4.37     24.70 o
  10   2  10        3.62       23.55     25.32 o
  11   2  10       39.06       -6.87     80.33 o
  12   2  10        0.52       -0.52     28.51 o
 -15   3  10       42.46       -4.31     31.19 o
 -14   3  10        0.34      -14.94     26.53 o
 -13   3  10        8.04       -9.78     24.97 o
 -12   3  10      138.61      128.47     18.85 o
 -11   3  10        4.56       30.17     23.54 o
 -10   3  10      221.89      234.64     18.78 o
  -9   3  10      900.73      853.48     46.32 o
  -8   3  10      593.32      590.53     22.76 o
  -7   3  10       46.32        4.13     20.06 o
  -6   3  10      434.29      476.88     20.18 o
  -5   3  10     3545.87     3695.23    341.27 o
  -4   3  10        2.30        4.91     15.08 o
  -3   3  10      278.36      319.58     21.67 o
  -2   3  10     1022.70     1022.06     71.64 o
  -1   3  10      365.75      414.69     40.26 o
   0   3  10       25.49       14.66     22.15 o
   1   3  10       22.34       25.14     10.91 o
   2   3  10      134.31      119.65     13.74 o
   3   3  10      505.90      532.92     32.34 o
   4   3  10      434.80      469.69     37.48 o
   5   3  10     1085.44     1084.97     87.49 o
   6   3  10       76.41       95.36     14.42 o
   7   3  10      190.55      192.22     19.11 o
   8   3  10        1.14       -0.08     21.16 o
   9   3  10       34.77       50.47     17.62 o
  10   3  10       50.51       24.66     43.00 o
  11   3  10      106.05      106.59     22.92 o
 -14   4  10       35.69       24.75     19.26 o
 -13   4  10      160.55      127.08     21.40 o
 -12   4  10        1.15        6.69     22.88 o
 -11   4  10      459.75      450.73     25.95 o
 -10   4  10      362.18      342.38     20.97 o
  -9   4  10       12.85       21.98     19.59 o
  -8   4  10     1083.72     1156.90     64.24 o
  -7   4  10        3.67       11.27     14.84 o
  -6   4  10      576.71      576.92     73.41 o
  -5   4  10       36.18       46.91     17.30 o
  -4   4  10      597.11      638.46     51.07 o
  -3   4  10      171.17      160.02     39.69 o
  -2   4  10      272.10      314.79     37.19 o
  -1   4  10      274.21      299.63     20.18 o
   0   4  10      425.34      451.94     19.42 o
   1   4  10       90.84       67.60     12.94 o
   2   4  10       44.54       59.20     13.46 o
   3   4  10      681.27      703.96     52.75 o
   4   4  10      858.79      839.25     84.37 o
   5   4  10        1.13      -11.00     16.11 o
   6   4  10      301.85      312.92     20.95 o
   7   4  10      485.14      457.44     25.38 o
   8   4  10       57.53       40.32     40.94 o
   9   4  10       41.14       58.85     19.28 o
  10   4  10      177.86      227.80     24.29 o
  11   4  10       59.30       57.45     26.09 o
 -14   5  10      358.29      418.02     46.17 o
 -13   5  10        3.59      -28.67     28.67 o
 -12   5  10      189.25      208.22     21.87 o
 -11   5  10        3.79        2.75     27.00 o
 -10   5  10      627.47      684.29     28.66 o
  -9   5  10      109.18       97.90     24.07 o
  -8   5  10      145.23      146.11     17.56 o
  -7   5  10      195.86      212.01     18.04 o
  -6   5  10       31.75       17.43     16.25 o
  -5   5  10      149.25      192.86     29.98 o
  -4   5  10      225.25      283.42     19.70 o
  -3   5  10        3.44        1.19     19.06 o
  -2   5  10      249.04      214.96     17.29 o
  -1   5  10       13.48       20.23     18.74 o
   0   5  10     1306.81     1315.18    111.61 o
   1   5  10       91.05      118.10     14.19 o
   2   5  10      161.65      164.39     21.76 o
   3   5  10        0.05       -2.01     19.84 o
   4   5  10      227.32      238.72     20.28 o
   5   5  10       47.46       -5.96     29.74 o
   6   5  10      318.31      332.28     56.41 o
   7   5  10      130.23      160.43     20.61 o
   8   5  10      121.77      147.29     21.22 o
   9   5  10       18.26       50.32     34.16 o
  10   5  10      227.50      191.24     26.70 o
 -13   6  10        0.94       21.18     23.27 o
 -12   6  10        0.20      -19.58     29.24 o
 -11   6  10      167.69      192.21     28.49 o
 -10   6  10        3.39        3.60     24.38 o
  -9   6  10       20.66       19.85     22.01 o
  -8   6  10       37.41       68.11     15.67 o
  -7   6  10        7.25      -10.27     37.38 o
  -6   6  10      304.33      286.76     37.43 o
  -5   6  10      207.83      203.93     61.02 o
  -4   6  10        5.10      -14.13     40.07 o
  -3   6  10      398.05      378.70     46.75 o
  -2   6  10      479.95      413.39     22.15 o
  -1   6  10        6.51       13.63     15.84 o
   0   6  10        0.86        4.56     18.91 o
   1   6  10       65.00       48.33     19.55 o
   2   6  10        0.54      -11.52     27.43 o
   3   6  10        3.61      -20.32     22.80 o
   4   6  10        0.75       -6.23     24.04 o
   5   6  10       20.31       24.66     19.86 o
   6   6  10        4.50       -5.69     23.78 o
   7   6  10        1.45       37.79     24.60 o
   8   6  10       47.86       39.04     55.83 o
   9   6  10        5.56      -13.70     26.47 o
 -11   7  10      116.36      159.81     23.88 o
 -10   7  10       73.29       96.62     21.47 o
  -9   7  10      480.06      476.84     28.02 o
  -8   7  10      353.67      386.15     24.77 o
  -7   7  10       51.96       79.48     18.32 o
  -6   7  10      166.96      141.63     19.98 o
  -5   7  10      117.56      115.67     20.41 o
  -4   7  10        0.01      -13.83     22.45 o
  -3   7  10      163.32      165.46     19.22 o
  -2   7  10        0.41        7.08     21.48 o
  -1   7  10        8.49        9.94     18.69 o
   0   7  10      213.37      222.93     21.11 o
   1   7  10       17.22       -9.11     24.10 o
   2   7  10        0.03      -18.08     20.67 o
   3   7  10        9.47       28.38     16.41 o
   4   7  10      191.55      225.02     24.70 o
   5   7  10        5.15       14.41     25.18 o
   6   7  10       52.49       76.18     19.94 o
   7   7  10      184.10      199.12     24.01 o
  -9   8  10       12.08       -2.00     28.37 o
  -8   8  10        1.37       -0.18     21.34 o
  -7   8  10      175.56      239.04     21.72 o
  -6   8  10       15.39       -5.56     24.17 o
  -5   8  10       18.33       15.90     20.96 o
  -4   8  10      321.87      350.81     24.60 o
  -3   8  10       59.50       48.71     32.82 o
  -2   8  10        9.27       30.01     18.45 o
  -1   8  10      493.31      502.95     41.13 o
   0   8  10      235.51      250.86     38.92 o
   1   8  10        0.35      -16.09     20.47 o
   2   8  10      322.08      386.24     24.96 o
   3   8  10      360.78      337.88     27.85 o
   4   8  10        3.82       11.87     29.18 o
   5   8  10      482.25      559.08     31.39 o
   6   8  10       10.66       23.34     24.50 o
  -7   9  10       31.88       40.19     29.02 o
  -6   9  10      195.53      218.22     25.75 o
  -5   9  10       53.00       50.36     28.40 o
  -4   9  10       18.75      -24.66     24.66 o
  -3   9  10       56.91       18.20     30.16 o
  -2   9  10       39.00       60.02     31.13 o
  -1   9  10        3.71       -0.71     40.31 o
   0   9  10        4.65       -9.09     30.19 o
   1   9  10        7.35       32.42     37.24 o
   2   9  10        4.13       36.00     23.15 o
   3   9  10       17.39        0.97     41.94 o
 -15   1  11       90.67      139.53     29.88 o
 -14   1  11      181.46      213.81     33.06 o
 -13   1  11      303.73      259.83     35.17 o
 -12   1  11        2.33       53.04     21.72 o
 -11   1  11      210.68      189.59     27.48 o
 -10   1  11      421.97      432.13     30.27 o
  -9   1  11       58.50       53.14     21.91 o
  -8   1  11       91.81       78.80     18.93 o
  -7   1  11      361.10      350.74     26.14 o
  -6   1  11       13.77        2.11     21.04 o
  -5   1  11      409.49      394.07     25.18 o
  -4   1  11      676.08      713.77     29.50 o
  -3   1  11        0.15        7.40     17.97 o
  -2   1  11      580.12      641.13     28.16 o
  -1   1  11       17.65       27.96     13.16 o
   0   1  11      289.81      329.40     22.77 o
   1   1  11     1548.34     1624.92     43.72 o
   2   1  11       44.18       10.47     27.19 o
   3   1  11     1551.96     1457.14     45.07 o
   4   1  11      398.48      423.38     28.35 o
   5   1  11       39.66        5.19     29.88 o
   6   1  11      212.35      252.91     27.00 o
   7   1  11      107.07       77.16     25.27 o
   8   1  11       33.28      -13.16     38.82 o
   9   1  11       13.93       14.22     35.65 o
  10   1  11       61.57      104.45     30.37 o
  11   1  11        0.48      -42.57     42.57 o
 -15   2  11        9.92       69.09     29.21 o
 -14   2  11      141.35       87.06     30.56 o
 -13   2  11      199.48      184.02     34.79 o
 -12   2  11       28.36       62.75     25.37 o
 -11   2  11       41.77      -34.88     34.88 o
 -10   2  11      488.84      521.11     34.30 o
  -9   2  11      201.86      175.75     25.18 o
  -8   2  11      315.42      276.36     26.71 o
  -7   2  11     1908.24     1858.33     49.39 o
  -6   2  11      786.36      727.80     34.02 o
  -5   2  11      777.99      737.60     30.94 o
  -4   2  11      143.66      144.43     17.49 o
  -3   2  11       24.55        7.78     14.70 o
  -2   2  11     1232.02     1293.31     38.53 o
  -1   2  11      918.86      987.83     35.17 o
   0   2  11     1198.16     1104.39     37.67 o
   1   2  11      512.89      552.43     29.31 o
   2   2  11      481.41      519.57     29.79 o
   3   2  11      587.54      587.99     31.90 o
   4   2  11      865.89      811.88     37.09 o
   5   2  11     1643.81     1687.96     53.04 o
   6   2  11     1357.36     1242.38     50.06 o
   7   2  11      415.31      436.74     33.63 o
   8   2  11      283.69      268.87     32.96 o
   9   2  11      565.14      640.26     41.51 o
  10   2  11       73.82       80.33     29.88 o
  11   2  11      112.09      129.24     36.42 o
 -15   3  11       30.48       29.98     49.49 o
 -14   3  11        2.22      -44.59     44.59 o
 -13   3  11      411.28      401.28     39.69 o
 -12   3  11      413.31      443.56     37.19 o
 -11   3  11        3.62      -28.54     35.07 o
 -10   3  11        0.16       -2.98     33.73 o
  -9   3  11      159.25      159.32     24.79 o
  -8   3  11      596.25      555.89     33.54 o
  -7   3  11        5.81       -9.71     24.70 o
  -6   3  11      171.43      162.40     24.31 o
  -5   3  11     1091.83     1086.13     38.82 o
  -4   3  11      386.85      313.45     25.27 o
  -3   3  11     1452.84     1500.48     43.24 o
  -2   3  11     1341.52     1178.38     39.59 o
  -1   3  11       76.00      124.34     17.78 o
   0   3  11        5.85       15.09     22.49 o
   1   3  11     1595.26     1605.12     46.60 o
   2   3  11       74.43      103.88     19.60 o
   3   3  11      270.19      272.23     26.81 o
   4   3  11      165.67      154.42     25.18 o
   5   3  11       34.48        0.00     30.65 o
   6   3  11        2.35      -32.19     32.19 o
   7   3  11       50.50       88.89     24.79 o
   8   3  11       88.35       90.52     29.40 o
   9   3  11       87.74       41.32     31.13 o
  10   3  11      346.20      292.12     41.61 o
 -14   4  11       30.31       33.34     43.72 o
 -13   4  11      224.47      288.95     35.17 o
 -12   4  11       16.50       72.26     23.25 o
 -11   4  11        5.19        6.73     32.29 o
 -10   4  11        7.65      -12.59     35.65 o
  -9   4  11       51.02      -14.80     36.32 o
  -8   4  11      509.00      471.43     33.25 o
  -7   4  11      252.60      195.07     26.91 o
  -6   4  11      197.54      215.15     24.79 o
  -5   4  11        4.12       19.41     18.45 o
  -4   4  11       32.94        2.40     28.92 o
  -3   4  11     1640.47     1435.52     45.74 o
  -2   4  11      404.38      412.14     28.73 o
  -1   4  11      824.04      730.59     34.88 o
   0   4  11     1134.20     1067.68     42.09 o
   1   4  11       34.81       33.06     18.83 o
   2   4  11       61.42       78.99     18.55 o
   3   4  11       21.32       42.76     17.78 o
   4   4  11        8.07       28.25     20.28 o
   5   4  11      182.37      213.23     26.14 o
   6   4  11        6.23        1.63     23.93 o
   7   4  11        3.52       24.02     29.31 o
   8   4  11      962.89      964.67     51.70 o
   9   4  11      693.62      628.92     49.20 o
  10   4  11       19.19       42.47     32.19 o
 -13   5  11       48.52       35.07     31.52 o
 -12   5  11       25.90       11.63     36.03 o
 -11   5  11      513.66      556.18     40.26 o
 -10   5  11       64.84       13.65     40.55 o
  -9   5  11      160.12      162.30     27.77 o
  -8   5  11      970.42      962.17     44.68 o
  -7   5  11      389.09      348.24     30.17 o
  -6   5  11      174.89      179.60     27.19 o
  -5   5  11      859.11      805.45     37.96 o
  -4   5  11     2603.17     2378.38     61.50 o
  -3   5  11     1601.48     1433.50     49.58 o
  -2   5  11       57.60       28.44     32.19 o
  -1   5  11       83.03      115.70     19.60 o
   0   5  11      649.73      653.14     35.27 o
   1   5  11       61.09       -8.17     31.52 o
   2   5  11      608.47      544.55     36.90 o
   3   5  11      269.86      229.18     30.37 o
   4   5  11       59.55       -3.07     33.73 o
   5   5  11       73.14       13.07     38.92 o
   6   5  11      185.91      187.00     29.40 o
   7   5  11        1.04      -22.10     39.40 o
   8   5  11      193.51      143.66     32.77 o
   9   5  11      140.28      178.73     36.80 o
 -12   6  11      419.19      444.33     41.99 o
 -11   6  11      215.22      206.50     35.27 o
 -10   6  11        1.92       46.51     24.60 o
  -9   6  11       11.18       28.25     32.67 o
  -8   6  11      595.01      542.92     39.88 o
  -7   6  11      116.53       96.67     27.87 o
  -6   6  11      544.33      571.46     37.57 o
  -5   6  11        0.14        9.03     26.14 o
  -4   6  11       61.70       75.34     23.83 o
  -3   6  11     1052.05     1053.17     46.32 o
  -2   6  11       40.65      -29.12     35.17 o
  -1   6  11       39.88      -26.33     36.13 o
   0   6  11      625.94      661.98     37.09 o
   1   6  11      157.22      118.48     26.62 o
   2   6  11      227.68      184.98     29.40 o
   3   6  11        2.14       13.07     31.61 o
   4   6  11      614.76      641.80     41.42 o
   5   6  11        0.77       25.08     34.11 o
   6   6  11      108.68      141.54     30.17 o
   7   6  11      503.38      549.55     45.07 o
   8   6  11      109.05      105.99     34.21 o
 -11   7  11      194.62      208.33     36.90 o
 -10   7  11       38.83       85.71     27.39 o
  -9   7  11      235.60      280.40     35.36 o
  -8   7  11       10.22       33.54     35.94 o
  -7   7  11        0.28        3.56     37.48 o
  -6   7  11        3.42      -36.32     36.32 o
  -5   7  11      346.74      369.67     34.30 o
  -4   7  11      398.65      319.60     35.55 o
  -3   7  11      175.27      161.43     28.06 o
  -2   7  11        6.61       22.97     32.38 o
  -1   7  11      147.32      158.46     26.81 o
   0   7  11      230.53      242.44     30.17 o
   1   7  11      106.40       71.68     28.06 o
   2   7  11       71.93       29.79     29.40 o
   3   7  11        8.03       39.88     43.34 o
   4   7  11        2.19       49.10     26.71 o
   5   7  11       33.69       65.05     28.35 o
   6   7  11       14.92        4.13     43.24 o
   7   7  11       17.49       -4.32     46.32 o
  -9   8  11        0.01      -12.97     44.20 o
  -8   8  11       21.47       49.78     28.73 o
  -7   8  11       33.35       44.20     28.54 o
  -6   8  11       61.79       39.01     29.60 o
  -5   8  11        6.50      -41.42     41.42 o
  -4   8  11        9.96        3.75     37.00 o
  -3   8  11      119.13       81.87     29.31 o
  -2   8  11        1.30        3.75     32.96 o
  -1   8  11       18.11       -7.50     38.34 o
   0   8  11       77.54      101.76     28.06 o
   1   8  11       25.03       -3.84     43.91 o
   2   8  11        8.83       37.38     26.04 o
   3   8  11      102.71      172.10     30.27 o
   4   8  11       41.95       44.01     29.69 o
   5   8  11       54.03       80.62     33.82 o
  -5   9  11       14.97       19.31     31.71 o
  -4   9  11        0.18        8.46     40.55 o
  -3   9  11       12.07       25.18     42.38 o
  -2   9  11      222.41      209.39     39.59 o
  -1   9  11       21.15      -47.57     47.57 o
   0   9  11       19.34       12.78     38.24 o
   1   9  11       11.07       38.82     31.71 o
 -15   0  12      777.02      833.60     52.56 o
 -14   0  12      316.25      284.05     40.84 o
 -13   0  12       73.15       67.84     24.89 o
 -12   0  12      842.65      827.74     46.80 o
 -11   0  12        1.61       16.82     22.77 o
 -10   0  12       55.34       14.22     36.03 o
  -9   0  12      236.07      241.86     27.58 o
  -8   0  12       29.61       22.29     31.13 o
  -7   0  12       70.56       76.78     20.18 o
  -6   0  12        6.13       17.68     24.98 o
  -5   0  12     1666.55     1603.01     45.45 o
  -4   0  12      374.98      413.87     25.75 o
  -3   0  12     3274.23     3096.67     58.71 o
  -2   0  12     1618.11     1672.49     44.97 o
  -1   0  12       23.66       10.19     21.04 o
   0   0  12     4152.58     4406.89     71.49 o
   1   0  12     1023.95      935.75     37.00 o
   2   0  12       54.57       20.56     27.67 o
   3   0  12     2248.80     2107.01     55.06 o
   4   0  12     3807.87     3752.69     74.57 o
   5   0  12       92.24       96.96     24.12 o
   6   0  12      216.13      211.69     28.25 o
   7   0  12      591.73      611.43     38.73 o
   8   0  12       22.88      -10.47     37.67 o
   9   0  12       51.92       37.67     42.86 o
  10   0  12       19.65        8.17     44.97 o
  11   0  12      157.38      171.43     36.52 o
 -15   1  12       39.88       52.56     34.21 o
 -14   1  12       63.71        7.78     40.84 o
 -13   1  12      136.86      102.63     31.33 o
 -12   1  12        3.86       16.62     30.37 o
 -11   1  12      109.92       60.25     26.04 o
 -10   1  12        1.32        8.65     28.54 o
  -9   1  12      145.46      152.40     23.64 o
  -8   1  12     4517.20     4369.12     78.80 o
  -7   1  12     3488.93     3544.75     68.51 o
  -6   1  12      464.37      448.65     29.21 o
  -5   1  12      418.23      406.57     26.91 o
  -4   1  12     1691.05     1649.71     45.45 o
  -3   1  12      318.52      303.94     23.45 o
  -2   1  12      124.76      122.52     17.87 o
  -1   1  12       44.07       10.38     25.27 o
   0   1  12      566.44      582.13     30.46 o
   1   1  12      324.18      330.46     24.89 o
   2   1  12     2166.68     2220.60     55.54 o
   3   1  12     1865.77     1868.03     51.89 o
   4   1  12       42.65       40.45     21.52 o
   5   1  12       11.86       41.99     20.28 o
   6   1  12      125.23       97.82     28.25 o
   7   1  12       11.73      -36.90     36.90 o
   8   1  12      816.52      878.57     48.33 o
   9   1  12      303.45      265.31     37.28 o
  10   1  12       82.66       98.30     31.71 o
 -15   2  12      101.16      128.67     32.38 o
 -14   2  12       42.90       47.76     28.44 o
 -13   2  12       36.15       -3.65     41.22 o
 -12   2  12      455.61      412.14     39.11 o
 -11   2  12      191.93      162.01     27.77 o
 -10   2  12      134.49      143.47     25.18 o
  -9   2  12      261.40      268.00     28.35 o
  -8   2  12       80.29       63.52     19.89 o
  -7   2  12      309.88      333.15     26.43 o
  -6   2  12      235.21      213.32     24.50 o
  -5   2  12      682.06      722.61     33.06 o
  -4   2  12       14.35       26.14     16.43 o
  -3   2  12       43.06       49.30     15.86 o
  -2   2  12       19.59       28.83     17.68 o
  -1   2  12      196.16      234.66     22.39 o
   0   2  12      217.51      262.62     23.93 o
   1   2  12      174.12      132.13     22.87 o
   2   2  12       26.94       16.82     27.77 o
   3   2  12       95.60       99.17     22.87 o
   4   2  12      552.64      637.86     34.79 o
   5   2  12      342.09      337.96     31.04 o
   6   2  12      290.01      288.28     28.64 o
   7   2  12      160.95      178.44     29.12 o
   8   2  12       41.23       41.32     25.94 o
   9   2  12       95.54       65.92     33.15 o
  10   2  12      193.39      179.79     37.09 o
 -14   3  12       85.13      117.33     30.85 o
 -13   3  12      141.48      139.81     35.17 o
 -12   3  12       43.25       41.03     26.14 o
 -11   3  12       29.06       -3.36     38.05 o
 -10   3  12      861.09      695.42     42.95 o
  -9   3  12      490.62      462.97     34.02 o
  -8   3  12       95.95       83.70     23.06 o
  -7   3  12      872.92      878.09     38.92 o
  -6   3  12     2703.01     2631.49     61.60 o
  -5   3  12       39.51       33.54     20.28 o
  -4   3  12       59.80       46.70     19.80 o
  -3   3  12        0.14        1.15     17.20 o
  -2   3  12       37.57       49.39     17.10 o
  -1   3  12        0.98        0.00     26.04 o
   0   3  12      663.26      658.42     34.21 o
   1   3  12      400.93      400.99     28.06 o
   2   3  12       40.27       53.72     20.76 o
   3   3  12      116.87       96.96     24.89 o
   4   3  12      868.12      784.30     41.13 o
   5   3  12       21.25       24.31     30.08 o
   6   3  12      240.60      233.70     30.56 o
   7   3  12       16.23      -41.61     41.61 o
   8   3  12        7.83        3.75     40.07 o
   9   3  12      134.26       94.46     35.07 o
  10   3  12      151.09      177.19     36.13 o
 -14   4  12      227.32      271.75     36.61 o
 -13   4  12        0.12      -40.26     42.28 o
 -12   4  12       28.45       30.08     44.49 o
 -11   4  12      118.50      128.67     27.67 o
 -10   4  12      243.70      231.58     32.29 o
  -9   4  12      125.52      138.76     27.00 o
  -8   4  12       13.36        5.86     29.21 o
  -7   4  12      186.41      174.31     26.14 o
  -6   4  12       58.77       58.04     22.01 o
  -5   4  12      952.70      939.88     39.97 o
  -4   4  12       36.24       47.18     19.51 o
  -3   4  12      329.20      293.37     27.19 o
  -2   4  12     1132.47     1045.58     42.86 o
  -1   4  12       61.62       76.11     19.41 o
   0   4  12     1105.24      949.58     40.74 o
   1   4  12       70.42      107.91     22.77 o
   2   4  12       43.64       67.84     19.80 o
   3   4  12      119.37      143.66     24.22 o
   4   4  12       42.90        3.07     31.90 o
   5   4  12      244.63      278.76     31.71 o
   6   4  12      185.19      174.12     32.38 o
   7   4  12       13.77       44.20     25.85 o
   8   4  12       14.33       19.70     39.59 o
   9   4  12      185.93      210.73     35.27 o
 -13   5  12       54.79       17.01     43.82 o
 -12   5  12        4.77      -15.95     44.11 o
 -11   5  12      238.86      259.45     34.79 o
 -10   5  12       19.95       33.73     24.98 o
  -9   5  12       86.77       78.99     27.19 o
  -8   5  12      240.89      282.90     31.71 o
  -7   5  12      324.04      364.09     30.17 o
  -6   5  12       63.69       94.36     24.70 o
  -5   5  12       46.46        0.00     32.09 o
  -4   5  12      257.86      241.19     26.33 o
  -3   5  12      172.41      142.79     24.79 o
  -2   5  12        4.87      -28.06     28.06 o
  -1   5  12      164.19      150.19     27.29 o
   0   5  12        2.00      -19.99     31.90 o
   1   5  12      148.75      162.78     23.73 o
   2   5  12      139.80      113.87     26.43 o
   3   5  12      148.17      182.09     29.60 o
   4   5  12      371.91      355.35     32.96 o
   5   5  12       11.12      -14.03     25.94 o
   6   5  12        9.04       48.14     25.85 o
   7   5  12      101.90       96.48     32.00 o
   8   5  12       79.08       33.54     48.53 o
 -12   6  12      158.58      124.73     37.86 o
 -11   6  12       24.94      -16.24     39.01 o
 -10   6  12        9.33       30.85     39.40 o
  -9   6  12      136.85      134.05     32.48 o
  -8   6  12        4.13      -14.03     37.86 o
  -7   6  12        6.22       15.18     26.33 o
  -6   6  12      242.38      163.36     30.94 o
  -5   6  12      100.89       92.34     27.48 o
  -4   6  12        3.43        6.25     21.24 o
  -3   6  12        7.82       54.20     20.76 o
  -2   6  12        0.98       -6.15     29.98 o
  -1   6  12      169.84      171.24     29.40 o
   0   6  12      341.64      316.14     33.34 o
   1   6  12       24.65        3.27     34.69 o
   2   6  12       70.16       33.34     37.19 o
   3   6  12        2.81      -37.19     37.19 o
   4   6  12       52.27      -18.07     40.74 o
   5   6  12       10.26       34.11     25.85 o
   6   6  12        3.97      -42.86     42.86 o
   7   6  12      101.20      111.85     33.82 o
 -10   7  12       64.23       65.44     30.65 o
  -9   7  12       83.66       74.76     31.33 o
  -8   7  12      409.97      394.07     39.21 o
  -7   7  12      310.38      273.67     36.80 o
  -6   7  12      188.09      151.06     31.52 o
  -5   7  12       50.72       26.71     26.33 o
  -4   7  12       19.62       33.25     24.31 o
  -3   7  12       23.50      -13.84     33.25 o
  -2   7  12       17.12       24.31     35.17 o
  -1   7  12        0.01      -39.78     39.78 o
   0   7  12       20.96       17.68     32.19 o
   1   7  12      142.91      147.98     30.56 o
   2   7  12       49.71       29.69     40.94 o
   3   7  12        0.13      -38.34     40.26 o
   4   7  12       87.96       -7.98     46.51 o
   5   7  12       62.20       37.48     47.28 o
   6   7  12       23.80       21.81     42.47 o
  -8   8  12       30.34       62.36     32.00 o
  -7   8  12       48.62       66.69     27.67 o
  -6   8  12        9.23      -44.30     44.30 o
  -5   8  12       81.46       75.62     29.40 o
  -4   8  12        0.06      -44.11     44.11 o
  -3   8  12       23.15       17.49     26.81 o
  -2   8  12      274.33      282.22     34.79 o
  -1   8  12       21.22        1.92     28.44 o
   0   8  12       33.84       31.71     42.66 o
   1   8  12      551.20      540.52     46.22 o
   2   8  12      111.97      113.58     32.09 o
   3   8  12       27.71       12.78     42.38 o
  -3   9  12      149.94      146.44     33.92 o
  -2   9  12      154.58      179.02     37.28 o
 -15   1  13       52.73       34.40     46.32 o
 -14   1  13        1.06      -44.59     44.59 o
 -13   1  13        0.32        3.75     38.73 o
 -12   1  13        1.09        6.92     33.06 o
 -11   1  13       57.42       80.33     23.35 o
 -10   1  13       96.50       86.96     24.79 o
  -9   1  13        0.11       25.27     29.60 o
  -8   1  13     1034.59     1025.69     42.57 o
  -7   1  13      267.49      266.46     24.50 o
  -6   1  13     1313.39     1308.30     45.07 o
  -5   1  13      602.72      592.50     30.46 o
  -4   1  13        8.79       22.97     24.22 o
  -3   1  13     1641.44     1514.89     46.60 o
  -2   1  13      218.94      192.57     23.06 o
  -1   1  13      855.64      878.86     37.67 o
   0   1  13       92.34       94.07     21.24 o
   1   1  13       49.58       58.52     19.60 o
   2   1  13      356.16      371.40     28.54 o
   3   1  13        2.32       28.25     19.60 o
   4   1  13      309.62      254.36     30.08 o
   5   1  13       24.50       -3.07     37.96 o
   6   1  13      263.40      256.28     32.00 o
   7   1  13      172.50      182.29     29.21 o
   8   1  13      174.96      162.11     30.75 o
   9   1  13      149.59      162.30     34.59 o
  10   1  13       23.24       21.81     42.57 o
 -15   2  13       41.25       17.49     41.13 o
 -14   2  13     1095.20     1279.76     60.83 o
 -13   2  13       25.16       54.96     28.16 o
 -12   2  13        0.30       21.24     28.73 o
 -11   2  13      134.26      166.62     28.83 o
 -10   2  13       17.55        6.15     31.52 o
  -9   2  13      125.43      121.84     25.08 o
  -8   2  13       39.00       13.74     21.91 o
  -7   2  13       83.31       96.38     20.47 o
  -6   2  13      192.37      203.33     23.73 o
  -5   2  13       29.11        2.40     27.19 o
  -4   2  13     1147.89     1180.30     41.99 o
  -3   2  13      176.46      159.51     21.72 o
  -2   2  13      235.08      215.44     24.50 o
  -1   2  13       92.65      107.24     20.47 o
   0   2  13      480.76      478.06     31.33 o
   1   2  13     2268.90     2167.84     56.50 o
   2   2  13     1227.45     1136.68     45.55 o
   3   2  13      222.92      247.25     29.88 o
   4   2  13      553.10      522.26     35.94 o
   5   2  13      173.64      171.91     27.00 o
   6   2  13       29.55       57.94     24.60 o
   7   2  13        6.54      -21.24     38.82 o
   8   2  13        8.80      -38.05     41.03 o
   9   2  13        1.00      -12.30     40.65 o
 -14   3  13        2.94       12.68     36.52 o
 -13   3  13        6.11       15.76     39.30 o
 -12   3  13        0.67      -29.40     37.86 o
 -11   3  13        0.57       36.13     24.02 o
 -10   3  13      133.11      145.48     26.52 o
  -9   3  13       56.42       70.05     22.58 o
  -8   3  13      105.24      101.09     23.35 o
  -7   3  13      168.41      143.18     24.89 o
  -6   3  13     1177.66     1187.60     44.97 o
  -5   3  13       25.49        5.09     26.14 o
  -4   3  13      487.67      487.96     29.31 o
  -3   3  13     2065.75     2036.19     55.16 o
  -2   3  13       52.91       11.15     19.80 o
  -1   3  13     1408.92     1410.92     47.85 o
   0   3  13      565.04      569.83     35.46 o
   1   3  13        4.02      -13.26     26.91 o
   2   3  13       89.94      108.97     22.20 o
   3   3  13       81.03        0.00     38.82 o
   4   3  13      194.36      160.47     29.31 o
   5   3  13      168.36      149.14     29.02 o
   6   3  13       50.53       17.30     38.63 o
   7   3  13      329.89      293.27     35.75 o
   8   3  13       39.44       53.33     27.10 o
   9   3  13      399.89      435.59     42.47 o
 -13   4  13      301.23      274.73     42.09 o
 -12   4  13      367.85      377.83     37.48 o
 -11   4  13      583.58      662.84     44.30 o
 -10   4  13      499.01      444.71     36.42 o
  -9   4  13       28.28       42.28     22.29 o
  -8   4  13       15.23       15.47     30.17 o
  -7   4  13       38.18       -8.84     32.86 o
  -6   4  13      448.38      376.59     31.04 o
  -5   4  13      940.29     1021.65     42.28 o
  -4   4  13       80.84       50.26     20.56 o
  -3   4  13        6.91      -18.83     29.40 o
  -2   4  13       40.33       56.60     23.06 o
  -1   4  13      332.72      296.54     27.77 o
   0   4  13        2.18      -32.48     32.48 o
   1   4  13     1043.11     1051.54     45.84 o
   2   4  13       27.73       23.73     34.30 o
   3   4  13       15.07       31.04     36.90 o
   4   4  13       74.34       73.32     26.91 o
   5   4  13      102.10      108.49     28.16 o
   6   4  13       95.45      158.94     25.85 o
   7   4  13      259.44      256.57     38.05 o
   8   4  13      281.70      265.21     38.44 o
 -13   5  13        0.79      -43.82     43.82 o
 -12   5  13      169.77      160.95     34.69 o
 -11   5  13       97.18       72.07     31.04 o
 -10   5  13        0.03      -11.05     36.71 o
  -9   5  13        8.37        3.56     36.61 o
  -8   5  13      562.99      558.20     38.44 o
  -7   5  13      111.90       91.77     26.62 o
  -6   5  13       36.11       31.13     32.96 o
  -5   5  13      332.73      282.42     32.00 o
  -4   5  13      397.90      453.56     34.02 o
  -3   5  13      127.42       91.67     27.19 o
  -2   5  13      464.34      454.23     34.59 o
  -1   5  13      333.12      335.94     31.61 o
   0   5  13      121.20      120.12     24.98 o
   1   5  13        0.65       24.98     20.85 o
   2   5  13      194.72      193.63     31.90 o
   3   5  13      127.12      147.79     27.19 o
   4   5  13      295.58      267.33     34.79 o
   5   5  13       21.41       51.79     27.48 o
   6   5  13      179.42      152.40     36.13 o
   7   5  13        0.00      -37.28     39.88 o
 -11   6  13      166.74      132.42     35.07 o
 -10   6  13        0.01      -47.37     47.37 o
  -9   6  13      392.55      418.48     38.44 o
  -8   6  13        0.10       18.35     36.90 o
  -7   6  13       85.79       83.12     27.67 o
  -6   6  13      504.97      511.60     39.78 o
  -5   6  13       19.04       -6.73     34.59 o
  -4   6  13      279.14      236.19     33.54 o
  -3   6  13      123.77      147.50     25.37 o
  -2   6  13      187.96      199.97     28.16 o
  -1   6  13      102.32       89.27     25.94 o
   0   6  13      219.91      223.32     30.56 o
   1   6  13       44.64       46.41     27.48 o
   2   6  13       25.61        0.00     40.74 o
   3   6  13      174.96      143.27     32.48 o
   4   6  13       87.20       26.81     41.03 o
   5   6  13       33.82      -45.93     45.93 o
   6   6  13      125.45      147.60     33.73 o
 -10   7  13       27.78       -8.74     49.78 o
  -9   7  13        2.90      -41.90     43.91 o
  -8   7  13       28.48       36.32     40.17 o
  -7   7  13       28.74      -15.66     44.20 o
  -6   7  13      157.33      148.37     30.94 o
  -5   7  13       27.59       93.21     24.31 o
  -4   7  13      189.73      180.08     32.86 o
  -3   7  13       32.52       -3.65     38.82 o
  -2   7  13      791.99      814.09     48.43 o
  -1   7  13      634.92      685.81     44.59 o
   0   7  13       49.71       39.21     30.46 o
   1   7  13       77.87       60.92     31.71 o
   2   7  13      608.24      541.86     43.91 o
   3   7  13        0.77       36.32     28.44 o
   4   7  13      197.74      209.77     35.84 o
   5   7  13      112.67      120.21     34.79 o
  -7   8  13        0.07        4.32     39.88 o
  -6   8  13        7.76       12.68     41.99 o
  -5   8  13       34.90       24.89     44.30 o
  -4   8  13        1.59       20.47     43.53 o
  -3   8  13        7.42       -2.02     27.67 o
  -2   8  13      115.66      130.40     31.81 o
  -1   8  13       15.81      -44.88     44.88 o
   0   8  13        9.15       -4.13     44.11 o
   1   8  13       53.46       25.37     45.16 o
   2   8  13       22.59      -48.43     48.43 o
 -14   0  14       31.43        6.25     30.27 o
 -13   0  14      397.89      387.35     41.42 o
 -12   0  14       20.43       48.81     24.89 o
 -11   0  14        1.76       27.10     29.12 o
 -10   0  14      365.20      333.34     34.11 o
  -9   0  14      647.62      715.02     38.53 o
  -8   0  14      127.72       77.93     23.54 o
  -7   0  14       42.41        2.69     33.82 o
  -6   0  14     5217.35     5113.07     86.58 o
  -5   0  14       92.19      102.05     19.89 o
  -4   0  14        3.09        4.90     22.10 o
  -3   0  14      158.11      201.89     24.02 o
  -2   0  14      609.78      545.80     32.48 o
  -1   0  14      210.10      223.89     24.98 o
   0   0  14     1969.91     1876.68     52.75 o
   1   0  14      278.73      314.13     29.40 o
   2   0  14      470.37      519.57     34.11 o
   3   0  14     1532.10     1475.88     53.24 o
   4   0  14      314.16      302.21     32.48 o
   5   0  14       48.83       22.87     23.73 o
   6   0  14      562.15      527.45     39.40 o
   7   0  14        6.23       29.79     36.90 o
   8   0  14      113.25       79.85     35.46 o
   9   0  14       22.40       29.98     48.24 o
 -14   1  14      170.20      217.46     35.94 o
 -13   1  14      120.39      154.13     29.50 o
 -12   1  14      198.55      195.07     29.88 o
 -11   1  14        0.50        0.00     35.46 o
 -10   1  14      338.00      370.15     35.17 o
  -9   1  14      184.55      199.39     28.64 o
  -8   1  14      103.28      137.51     25.08 o
  -7   1  14        7.26      -16.43     30.65 o
  -6   1  14      512.81      478.25     34.21 o
  -5   1  14     1692.78     1638.47     51.02 o
  -4   1  14      166.48      216.30     23.64 o
  -3   1  14        5.23       45.84     16.43 o
  -2   1  14     1869.68     1952.50     54.29 o
  -1   1  14      759.77      872.61     37.86 o
   0   1  14       39.69       16.82     19.51 o
   1   1  14      138.14      205.64     24.79 o
   2   1  14      842.68      914.03     42.95 o
   3   1  14      469.47      420.40     34.02 o
   4   1  14       25.41       24.79     35.84 o
   5   1  14      430.69      454.32     37.57 o
   6   1  14      102.13      105.32     30.37 o
   7   1  14        9.66        7.50     39.40 o
   8   1  14        5.37       -4.04     40.45 o
   9   1  14      103.97       38.82     50.06 o
 -14   2  14      192.93      162.11     39.30 o
 -13   2  14       22.82       19.89     41.22 o
 -12   2  14       33.06       14.89     41.51 o
 -11   2  14       95.89      124.25     29.02 o
 -10   2  14      263.98      245.32     33.25 o
  -9   2  14      418.99      415.21     33.73 o
  -8   2  14      417.43      389.85     33.15 o
  -7   2  14      253.63      228.70     26.81 o
  -6   2  14      338.06      342.57     30.17 o
  -5   2  14      538.14      471.62     31.42 o
  -4   2  14       78.17       54.48     21.52 o
  -3   2  14      100.59      122.13     23.73 o
  -2   2  14        0.24       10.28     26.52 o
  -1   2  14      257.41      242.73     26.14 o
   0   2  14       73.70       41.42     21.52 o
   1   2  14        2.19      -33.34     33.34 o
   2   2  14      469.88      494.88     35.46 o
   3   2  14       95.94      134.34     22.10 o
   4   2  14        0.73       30.27     22.77 o
   5   2  14       29.81       32.09     24.50 o
   6   2  14       97.62      154.71     29.02 o
   7   2  14      140.87      159.42     32.19 o
   8   2  14       89.29      133.47     30.94 o
   9   2  14       18.99      -17.58     46.12 o
 -14   3  14        0.26      -17.58     46.22 o
 -13   3  14        7.92       59.87     23.06 o
 -12   3  14       50.27      104.64     23.25 o
 -11   3  14        0.12       36.42     25.37 o
 -10   3  14       85.86       84.27     27.39 o
  -9   3  14        4.51        9.80     33.34 o
  -8   3  14        2.10       15.47     32.96 o
  -7   3  14      191.31      237.83     26.14 o
  -6   3  14      101.67       78.89     24.89 o
  -5   3  14      300.23      284.91     29.60 o
  -4   3  14       14.26      -10.95     27.96 o
  -3   3  14      351.15      307.59     30.17 o
  -2   3  14      103.77       54.58     22.87 o
  -1   3  14       49.19       24.89     34.79 o
   0   3  14       31.49       28.25     32.96 o
   1   3  14        0.90        2.88     21.24 o
   2   3  14        1.42      -29.21     29.21 o
   3   3  14      342.36      367.36     33.54 o
   4   3  14       97.25      100.03     27.96 o
   5   3  14        7.27       37.00     24.22 o
   6   3  14      101.99      -14.99     47.95 o
   7   3  14       22.22       -3.94     37.57 o
   8   3  14      101.24       42.47     47.28 o
 -13   4  14       96.98      123.29     32.00 o
 -12   4  14        0.81       20.37     38.44 o
 -11   4  14      115.28      157.69     30.75 o
 -10   4  14        0.01      -18.16     39.01 o
  -9   4  14       68.89       81.39     27.39 o
  -8   4  14      661.27      558.97     40.94 o
  -7   4  14      232.49      232.06     32.00 o
  -6   4  14      378.19      355.45     33.15 o
  -5   4  14      560.74      513.32     35.46 o
  -4   4  14       44.10       60.54     20.76 o
  -3   4  14      219.79      214.09     30.56 o
  -2   4  14       32.50       -4.42     23.73 o
  -1   4  14       27.37       40.07     21.04 o
   0   4  14       91.96       24.22     37.38 o
   1   4  14      513.06      594.14     35.07 o
   2   4  14       10.42      -29.12     36.71 o
   3   4  14      380.05      355.73     36.52 o
   4   4  14      246.87      222.84     32.67 o
   5   4  14        7.82       41.03     24.41 o
   6   4  14      167.85      126.17     34.40 o
   7   4  14       61.96       94.07     31.81 o
 -12   5  14       90.63       90.90     30.94 o
 -11   5  14      201.89      215.34     35.36 o
 -10   5  14      195.55      204.77     34.59 o
  -9   5  14      135.47      176.81     27.67 o
  -8   5  14        2.28       57.08     21.52 o
  -7   5  14       27.67       44.78     24.31 o
  -6   5  14      166.79      197.18     28.54 o
  -5   5  14       94.81       13.07     41.32 o
  -4   5  14        6.35       25.75     29.88 o
  -3   5  14       24.49       38.34     23.83 o
  -2   5  14      109.50       64.09     28.25 o
  -1   5  14        7.11      -40.07     40.07 o
   0   5  14      615.21      609.90     40.94 o
   1   5  14        2.12      -27.10     36.71 o
   2   5  14      177.71      181.71     31.52 o
   3   5  14       69.28      116.27     29.40 o
   4   5  14       42.64       85.43     31.04 o
   5   5  14      183.39      175.37     34.79 o
   6   5  14        6.45        4.23     45.07 o
   7   5  14      147.78      195.16     38.63 o
 -11   6  14       31.92       26.43     44.59 o
 -10   6  14      163.54      141.16     37.28 o
  -9   6  14      298.51      322.97     38.15 o
  -8   6  14       32.41        3.84     29.88 o
  -7   6  14       11.33      -41.22     41.22 o
  -6   6  14        0.59       16.43     23.93 o
  -5   6  14        1.81        0.00     35.17 o
  -4   6  14       50.61       17.68     39.59 o
  -3   6  14      108.52       82.74     27.58 o
  -2   6  14        1.39      -17.58     36.80 o
  -1   6  14      219.49      204.58     32.38 o
   0   6  14      252.83      189.88     32.96 o
   1   6  14      121.53       90.71     30.46 o
   2   6  14       99.13       66.69     32.96 o
   3   6  14       75.10      128.38     30.94 o
   4   6  14       11.43       18.55     29.98 o
   5   6  14        9.02      -42.95     45.07 o
  -9   7  14       21.87      -48.05     48.05 o
  -8   7  14       11.22        4.23     29.21 o
  -7   7  14       30.59       20.66     46.22 o
  -6   7  14      155.74      118.96     29.60 o
  -5   7  14      156.40      142.60     35.94 o
  -4   7  14       20.63      -31.33     40.26 o
  -3   7  14        5.60       66.21     24.12 o
  -2   7  14        0.38       39.01     42.38 o
  -1   7  14       33.09       66.88     25.37 o
   0   7  14       91.53       67.84     31.90 o
   1   7  14        1.79       48.91     28.25 o
   2   7  14        1.59       52.27     24.12 o
   3   7  14      521.41      559.06     46.80 o
  -5   8  14      281.71      275.40     37.96 o
  -4   8  14       12.41      -12.88     38.63 o
  -3   8  14      157.01      138.85     33.06 o
  -2   8  14       19.59      -29.98     50.06 o
  -1   8  14       22.97       30.17     46.22 o
   0   8  14        0.87       17.49     40.94 o
 -14   1  15      197.45       38.63     61.69 o
 -13   1  15        9.08      -24.12     41.70 o
 -12   1  15       33.07       22.58     38.05 o
 -11   1  15        0.53        7.11     32.86 o
 -10   1  15        1.41        3.36     34.98 o
  -9   1  15        7.19       25.37     27.29 o
  -8   1  15        3.65       -9.03     31.81 o
  -7   1  15        1.27       14.51     28.25 o
  -6   1  15       25.42       19.60     29.31 o
  -5   1  15       34.20       27.29     30.46 o
  -4   1  15      669.84      625.37     36.32 o
  -3   1  15      807.51      724.54     37.09 o
  -2   1  15        8.83       13.45     25.37 o
  -1   1  15       33.89       50.35     21.14 o
   0   1  15     1084.88     1062.49     44.78 o
   1   1  15        0.38       -5.77     30.46 o
   2   1  15       63.76       21.04     32.19 o
   3   1  15      131.67      132.03     28.25 o
   4   1  15      133.18      130.88     26.71 o
   5   1  15        0.03      -28.06     35.07 o
   6   1  15      120.80      137.89     29.69 o
   7   1  15       62.96       19.89     43.34 o
   8   1  15        4.30        4.23     45.45 o
 -14   2  15        3.71        2.21     30.37 o
 -13   2  15       10.06        8.17     35.27 o
 -12   2  15      483.99      510.73     41.70 o
 -11   2  15       83.54       76.30     27.39 o
 -10   2  15        0.95      -24.02     35.55 o
  -9   2  15       15.74       19.51     29.88 o
  -8   2  15      512.02      545.90     35.65 o
  -7   2  15       29.95      -31.04     31.04 o
  -6   2  15      146.30      115.70     24.12 o
  -5   2  15      953.34      816.98     41.13 o
  -4   2  15      750.52      703.11     37.67 o
  -3   2  15       43.46       66.30     22.68 o
  -2   2  15      215.97      199.78     29.02 o
  -1   2  15      228.47      264.35     28.06 o
   0   2  15       14.83       14.41     30.56 o
   1   2  15       12.53        0.00     34.88 o
   2   2  15       91.01      128.09     27.77 o
   3   2  15      412.76      432.99     35.94 o
   4   2  15      153.09      132.61     29.40 o
   5   2  15      109.55       88.12     30.56 o
   6   2  15       30.91       34.30     27.19 o
   7   2  15       78.17       36.52     48.14 o
   8   2  15      206.38      224.66     37.19 o
 -13   3  15       29.28       21.24     47.37 o
 -12   3  15      127.63       81.87     33.44 o
 -11   3  15        0.14       20.76     26.52 o
 -10   3  15        1.71        7.11     38.53 o
  -9   3  15      469.09      481.61     39.11 o
  -8   3  15        8.72       -9.80     36.13 o
  -7   3  15        0.04      -34.30     34.30 o
  -6   3  15      129.04      142.79     28.06 o
  -5   3  15      649.61      570.12     37.96 o
  -4   3  15      463.86      456.53     35.07 o
  -3   3  15      160.68      128.09     26.62 o
  -2   3  15      119.41      103.68     22.87 o
  -1   3  15      721.23      748.85     40.26 o
   0   3  15      911.58      966.40     45.45 o
   1   3  15       88.58      112.14     23.25 o
   2   3  15       18.26        0.00     34.50 o
   3   3  15      381.11      405.12     34.59 o
   4   3  15       31.58       51.41     25.94 o
   5   3  15       11.44       -7.50     37.38 o
   6   3  15      261.95      268.96     35.84 o
   7   3  15       52.06       50.35     32.48 o
 -12   4  15      529.39      572.13     47.47 o
 -11   4  15      154.98      142.99     34.02 o
 -10   4  15      201.20      179.31     33.25 o
  -9   4  15      345.63      389.27     35.84 o
  -8   4  15       17.44       25.94     25.94 o
  -7   4  15      174.51      138.47     29.40 o
  -6   4  15       24.07      -29.21     35.94 o
  -5   4  15       63.75       76.20     24.89 o
  -4   4  15      151.75      128.38     26.52 o
  -3   4  15        4.48       20.28     21.62 o
  -2   4  15      385.70      411.18     33.82 o
  -1   4  15       79.02       74.38     25.66 o
   0   4  15       82.87       72.65     25.75 o
   1   4  15       28.13       69.67     24.70 o
   2   4  15      114.11       96.19     28.35 o
   3   4  15      191.92      211.02     30.56 o
   4   4  15      166.56      190.94     33.73 o
   5   4  15        3.64      -11.82     39.21 o
   6   4  15       91.42      126.65     31.42 o
   7   4  15      205.34      245.90     38.63 o
 -11   5  15       44.97       97.15     28.64 o
 -10   5  15       33.60      -12.11     45.74 o
  -9   5  15       44.31       -3.84     43.15 o
  -8   5  15       15.58       26.04     25.08 o
  -7   5  15        2.80       10.76     37.86 o
  -6   5  15      117.39      105.03     26.43 o
  -5   5  15      211.67      219.76     30.17 o
  -4   5  15        1.26        1.73     25.37 o
  -3   5  15        4.34      -33.73     37.28 o
  -2   5  15      601.24      624.98     41.13 o
  -1   5  15      325.65      364.67     37.19 o
   0   5  15       30.38        7.01     35.55 o
   1   5  15      248.06      279.05     34.79 o
   2   5  15      173.48      175.37     35.84 o
   3   5  15        0.53      -22.97     41.99 o
   4   5  15      526.72      501.79     43.24 o
   5   5  15      111.16       96.28     31.90 o
 -10   6  15      417.05      444.43     43.24 o
  -9   6  15       47.99       68.80     30.85 o
  -8   6  15        6.08        0.00     36.90 o
  -7   6  15        6.20      -27.39     36.90 o
  -6   6  15      457.33      442.50     38.73 o
  -5   6  15       22.98       46.89     26.81 o
  -4   6  15       15.26       29.69     35.55 o
  -3   6  15      218.43      241.77     34.69 o
  -2   6  15        3.44        0.00     37.38 o
  -1   6  15        0.50      -43.15     43.15 o
   0   6  15      275.90      275.59     36.42 o
   1   6  15       90.59      136.16     33.25 o
   2   6  15      294.50      322.29     37.96 o
   3   6  15        4.87      -29.02     47.37 o
   4   6  15      269.86      251.86     39.30 o
  -8   7  15      102.03       89.94     33.92 o
  -7   7  15        2.68       25.66     28.16 o
  -6   7  15      463.37      372.07     43.34 o
  -5   7  15        2.10       22.68     29.31 o
  -4   7  15        0.59       16.34     41.90 o
  -3   7  15      157.70       85.23     35.46 o
  -2   7  15      539.47      510.73     43.15 o
  -1   7  15       14.65       28.73     42.86 o
   0   7  15        6.99       -8.36     37.76 o
   1   7  15      412.56      412.72     46.99 o
   2   7  15       96.12       21.81     51.12 o
 -13   0  16       35.37       37.48     28.83 o
 -12   0  16      157.57      154.80     34.02 o
 -11   0  16       32.06        3.75     40.74 o
 -10   0  16     1497.36     1403.81     59.96 o
  -9   0  16      617.37      563.00     39.69 o
  -8   0  16      578.25      570.98     39.49 o
  -7   0  16     1654.96     1641.16     57.17 o
  -6   0  16     1053.91      951.22     45.64 o
  -5   0  16        9.65       26.33     32.48 o
  -4   0  16      403.20      394.46     29.88 o
  -3   0  16     1190.16     1024.82     44.30 o
  -2   0  16       52.96       54.96     22.20 o
  -1   0  16       39.61       20.56     34.69 o
   0   0  16      891.30      900.96     45.36 o
   1   0  16      104.29       76.11     29.50 o
   2   0  16       46.60       66.11     23.64 o
   3   0  16      340.59      312.20     37.38 o
   4   0  16       47.16       49.68     25.56 o
   5   0  16       80.52       35.55     30.46 o
   6   0  16        0.09       13.93     27.96 o
   7   0  16       51.13       80.04     32.77 o
 -13   1  16        0.87      -41.90     43.91 o
 -12   1  16       94.71      134.24     31.13 o
 -11   1  16       15.68       54.10     26.14 o
 -10   1  16       83.72       61.88     26.62 o
  -9   1  16        0.07       30.37     32.48 o
  -8   1  16      246.73      192.09     30.37 o
  -7   1  16       63.73       68.42     25.94 o
  -6   1  16      752.13      812.56     41.32 o
  -5   1  16        6.43       -5.96     30.46 o
  -4   1  16       41.25       51.12     21.14 o
  -3   1  16      189.88      270.50     28.73 o
  -2   1  16      276.06      267.62     28.54 o
  -1   1  16        0.30       -7.40     21.24 o
   0   1  16        0.81       27.39     30.27 o
   1   1  16      551.80      526.49     38.53 o
   2   1  16       86.53       78.12     24.22 o
   3   1  16       63.90       17.01     35.17 o
   4   1  16      476.70      434.63     40.07 o
   5   1  16      380.36      394.46     39.69 o
   6   1  16        0.05       59.96     26.81 o
   7   1  16       50.90       78.51     33.34 o
 -13   2  16        0.94       57.66     28.44 o
 -12   2  16       25.73       20.18     40.55 o
 -11   2  16      319.88      354.87     35.55 o
 -10   2  16      320.30      317.10     34.69 o
  -9   2  16      111.27      140.01     26.91 o
  -8   2  16      415.37      387.83     36.32 o
  -7   2  16      303.07      323.06     30.27 o
  -6   2  16      101.82      157.01     24.60 o
  -5   2  16       60.16       79.18     25.46 o
  -4   2  16       24.47       -2.98     34.40 o
  -3   2  16        0.26       14.99     31.04 o
  -2   2  16        2.75      -21.04     32.00 o
  -1   2  16        6.33       21.43     26.14 o
   0   2  16      262.44      225.05     31.13 o
   1   2  16      165.69      238.21     27.00 o
   2   2  16        0.61       17.01     34.30 o
   3   2  16       44.91       69.47     27.10 o
   4   2  16       35.27       65.44     28.54 o
   5   2  16       47.63       82.74     26.43 o
   6   2  16       71.94      108.30     32.09 o
   7   2  16       26.15      -13.26     51.31 o
 -12   3  16       59.28       87.25     28.92 o
 -11   3  16       99.02        0.00     53.24 o
 -10   3  16        2.38      -19.22     42.28 o
  -9   3  16        1.48       -7.30     38.82 o
  -8   3  16        8.52        7.01     38.05 o
  -7   3  16       24.06       17.01     38.15 o
  -6   3  16      121.14       86.29     28.64 o
  -5   3  16      136.28      120.40     27.67 o
  -4   3  16        3.20      -33.15     33.15 o
  -3   3  16      108.45       97.82     25.75 o
  -2   3  16      176.98      153.07     27.29 o
  -1   3  16       30.16       16.34     32.86 o
   0   3  16      269.95      265.21     31.23 o
   1   3  16       12.85       18.93     27.19 o
   2   3  16      166.07      186.71     30.65 o
   3   3  16      258.14      300.29     38.82 o
   4   3  16      230.08      271.75     34.40 o
   5   3  16      444.06      398.01     41.99 o
   6   3  16      229.91      262.72     37.76 o
 -12   4  16      163.26      131.45     38.92 o
 -11   4  16        7.79       16.91     43.63 o
 -10   4  16      107.89      119.35     33.15 o
  -9   4  16      119.58       77.55     33.44 o
  -8   4  16       57.64       26.14     41.03 o
  -7   4  16       86.10       70.53     27.10 o
  -6   4  16       19.42       -8.84     25.27 o
  -5   4  16      155.74      179.98     28.83 o
  -4   4  16        7.51      -36.71     36.71 o
  -3   4  16      147.44      158.74     29.40 o
  -2   4  16      148.95      173.16     32.77 o
  -1   4  16        4.15       34.69     23.06 o
   0   4  16      160.49      141.74     31.42 o
   1   4  16      149.44      178.25     29.31 o
   2   4  16      273.79      331.04     38.34 o
   3   4  16      192.71      168.16     34.02 o
   4   4  16        1.75       36.71     38.05 o
   5   4  16      160.90      124.15     37.28 o
 -10   5  16       15.84        4.32     44.88 o
  -9   5  16       26.19       12.40     46.99 o
  -8   5  16      293.21      341.42     38.34 o
  -7   5  16       84.31      102.72     29.60 o
  -6   5  16      211.97      172.29     34.11 o
  -5   5  16       36.29       54.00     27.29 o
  -4   5  16       57.99       29.50     39.69 o
  -3   5  16      503.56      452.21     39.78 o
  -2   5  16      102.29      123.67     28.64 o
  -1   5  16      395.48      377.26     40.84 o
   0   5  16       51.76       91.29     29.12 o
   1   5  16      214.94      206.69     36.90 o
   2   5  16       78.70       32.19     47.57 o
   3   5  16      122.41      112.52     34.21 o
   4   5  16        4.46      -17.39     45.55 o
  -9   6  16       38.10       44.49     29.98 o
  -8   6  16       44.10       53.81     27.00 o
  -7   6  16       78.66       20.95     47.95 o
  -6   6  16        2.00      -16.43     38.05 o
  -5   6  16       33.67       30.27     24.98 o
  -4   6  16       23.01        7.98     40.84 o
  -3   6  16        4.12        7.98     29.21 o
  -2   6  16        2.83       40.07     41.32 o
  -1   6  16        6.49      -20.28     39.88 o
   0   6  16       92.39        0.00     48.43 o
   1   6  16       27.01       54.77     31.52 o
   2   6  16       18.16      -26.04     49.78 o
   3   6  16       46.55       17.97     33.54 o
  -6   7  16       24.75       13.45     32.86 o
  -5   7  16       57.47       13.26     50.16 o
  -4   7  16      113.42       30.65     48.14 o
  -3   7  16        0.65       -8.74     47.47 o
  -2   7  16        6.35      -41.99     41.99 o
  -1   7  16       40.03       22.10     33.25 o
 -13   1  17      115.06       80.33     35.84 o
 -12   1  17        0.13      -12.68     43.24 o
 -11   1  17       24.49       -4.04     42.66 o
 -10   1  17       10.56       80.24     26.04 o
  -9   1  17      123.59      116.94     30.27 o
  -8   1  17       42.78       75.62     24.79 o
  -7   1  17      204.14      216.11     30.65 o
  -6   1  17      109.47      111.08     27.29 o
  -5   1  17       86.80       84.66     24.79 o
  -4   1  17      108.64      101.57     28.06 o
  -3   1  17        0.45        9.71     29.02 o
  -2   1  17       17.47       -3.27     35.36 o
  -1   1  17       58.26       39.49     26.14 o
   0   1  17       16.86        6.73     33.34 o
   1   1  17       33.58      -13.84     36.42 o
   2   1  17       23.21       -3.56     35.07 o
   3   1  17      175.53      150.00     33.54 o
   4   1  17        1.88      -11.82     37.86 o
   5   1  17        0.61       22.77     26.71 o
   6   1  17        8.13       26.23     47.85 o
 -12   2  17      167.61      196.12     35.84 o
 -11   2  17       86.11       24.60     49.20 o
 -10   2  17       13.90       27.39     36.03 o
  -9   2  17      366.08      366.78     37.96 o
  -8   2  17       21.06       48.62     22.68 o
  -7   2  17       38.03       38.44     27.58 o
  -6   2  17      611.31      687.92     43.43 o
  -5   2  17      120.58      128.86     25.85 o
  -4   2  17        7.89       28.16     24.31 o
  -3   2  17      408.27      347.37     35.55 o
  -2   2  17      767.99      820.92     45.07 o
  -1   2  17       68.79        0.00     41.42 o
   0   2  17        0.42        6.92     34.21 o
   1   2  17       73.58      124.44     26.33 o
   2   2  17       91.91      127.13     31.13 o
   3   2  17      186.03      243.69     33.92 o
   4   2  17       18.16       16.05     40.17 o
   5   2  17       13.48       44.30     30.85 o
   6   2  17      270.74      240.33     42.57 o
 -12   3  17        4.03      -26.71     46.22 o
 -11   3  17       36.89       76.30     29.79 o
 -10   3  17      140.33      176.23     30.75 o
  -9   3  17       31.46       44.68     26.43 o
  -8   3  17       17.48       22.49     37.86 o
  -7   3  17      111.48       32.77     44.11 o
  -6   3  17      377.76      364.09     37.76 o
  -5   3  17        5.17       17.49     35.07 o
  -4   3  17        6.67       20.76     32.86 o
  -3   3  17       85.67      129.63     28.25 o
  -2   3  17      142.10      152.98     29.12 o
  -1   3  17      423.72      424.82     37.67 o
   0   3  17        0.06       14.41     36.03 o
   1   3  17      196.30      103.68     35.55 o
   2   3  17      703.44      643.34     47.57 o
   3   3  17        7.24       27.87     41.61 o
   4   3  17        8.35       22.87     30.94 o
   5   3  17       48.73       21.81     52.18 o
 -11   4  17        0.70      -31.04     44.59 o
 -10   4  17      119.72      108.39     35.07 o
  -9   4  17      352.76      408.87     40.45 o
  -8   4  17        8.40      -43.15     43.15 o
  -7   4  17       37.61       46.12     26.62 o
  -6   4  17       11.10       14.99     38.63 o
  -5   4  17        1.62        7.40     40.84 o
  -4   4  17      109.28      111.85     29.50 o
  -3   4  17      314.72      331.33     37.00 o
  -2   4  17      321.83      327.67     35.75 o
  -1   4  17      156.05      171.62     32.09 o
   0   4  17      287.05      365.25     37.28 o
   1   4  17      292.07      328.06     36.71 o
   2   4  17       63.88       44.30     49.20 o
   3   4  17        3.29       16.72     44.30 o
   4   4  17       51.92       13.07     48.33 o
  -9   5  17        0.28        8.65     41.70 o
  -8   5  17      144.56      164.22     32.19 o
  -7   5  17        8.77      -32.77     43.43 o
  -6   5  17        0.97      -47.18     47.18 o
  -5   5  17       64.25       81.20     29.02 o
  -4   5  17        0.74      -11.82     36.61 o
  -3   5  17        9.50       27.48     26.04 o
  -2   5  17       38.40       31.52     35.27 o
  -1   5  17       31.31       43.91     28.73 o
   0   5  17      163.09      170.66     36.90 o
   1   5  17      267.49      247.73     41.99 o
   2   5  17       91.76       42.86     45.36 o
   3   5  17      182.88      150.96     39.69 o
  -7   6  17      189.24      156.73     38.53 o
  -6   6  17      284.30      314.03     40.07 o
  -5   6  17       37.87       89.75     28.64 o
  -4   6  17      845.97      829.47     54.00 o
  -3   6  17      126.11      224.57     33.06 o
  -2   6  17       85.70      132.03     28.73 o
  -1   6  17      459.74      421.94     46.80 o
   0   6  17      433.81      549.46     46.41 o
   1   6  17       25.16      -26.81     49.01 o
 -12   0  18        1.49      -13.26     43.82 o
 -11   0  18       36.55       29.40     42.57 o
 -10   0  18       61.35       32.09     30.94 o
  -9   0  18      278.93      333.63     36.23 o
  -8   0  18      862.32      850.90     52.66 o
  -7   0  18      264.02      256.85     34.79 o
  -6   0  18      341.64      351.89     36.52 o
  -5   0  18     1187.58     1022.33     49.39 o
  -4   0  18     1156.34     1289.17     52.95 o
  -3   0  18       73.29       46.70     29.21 o
  -2   0  18      200.51      243.79     32.86 o
  -1   0  18       83.21       98.98     27.48 o
   0   0  18       69.60       -3.65     39.49 o
   1   0  18      105.15       70.72     31.33 o
   2   0  18       64.68       82.83     30.27 o
   3   0  18      250.25      244.84     37.19 o
   4   0  18        7.97       20.95     42.18 o
   5   0  18      124.91      156.34     34.88 o
 -12   1  18      319.48      368.80     41.99 o
 -11   1  18      161.65      113.77     34.79 o
 -10   1  18       86.36      104.84     33.82 o
  -9   1  18      414.87      416.27     39.11 o
  -8   1  18      895.51      809.67     48.14 o
  -7   1  18      104.21      133.76     26.43 o
  -6   1  18      652.87      600.10     43.05 o
  -5   1  18      307.46      266.37     31.71 o
  -4   1  18       51.19       95.52     26.81 o
  -3   1  18        0.06      -17.01     33.63 o
  -2   1  18        0.09      -37.28     37.28 o
  -1   1  18       28.42       17.49     26.23 o
   0   1  18      303.36      258.58     35.27 o
   1   1  18       10.03       25.66     40.36 o
   2   1  18       93.26      113.97     29.40 o
   3   1  18      160.90      205.64     32.29 o
   4   1  18       16.63      -25.37     41.42 o
   5   1  18        0.04       44.30     31.33 o
 -11   2  18       25.89      -12.68     43.24 o
 -10   2  18       43.35       68.71     28.73 o
  -9   2  18        0.01       27.19     38.24 o
  -8   2  18      174.43      161.53     34.21 o
  -7   2  18      280.65      241.10     32.58 o
  -6   2  18       75.70       75.05     27.39 o
  -5   2  18       44.55       42.28     24.79 o
  -4   2  18      436.49      409.06     39.69 o
  -3   2  18      116.02      162.59     30.17 o
  -2   2  18        0.04       17.58     36.42 o
  -1   2  18       98.38      105.41     29.60 o
   0   2  18        0.57      -29.21     35.36 o
   1   2  18       18.07      -14.99     41.51 o
   2   2  18      125.31       75.72     33.15 o
   3   2  18      188.07      135.30     35.07 o
   4   2  18      146.29       78.03     35.07 o
 -11   3  18       20.52       -8.74     39.49 o
 -10   3  18       75.49       33.44     47.28 o
  -9   3  18        2.81      -28.16     42.76 o
  -8   3  18       11.58        7.78     39.78 o
  -7   3  18      124.86       94.84     32.96 o
  -6   3  18        1.84       26.04     24.22 o
  -5   3  18       18.58       14.70     38.82 o
  -4   3  18       11.94       69.19     23.25 o
  -3   3  18        5.40       14.51     34.11 o
  -2   3  18       22.01       25.66     37.19 o
  -1   3  18       36.72       44.59     26.91 o
   0   3  18       25.80      -22.77     38.34 o
   1   3  18      112.56       93.50     32.00 o
   2   3  18       98.37       90.61     31.81 o
   3   3  18       50.73       50.16     33.15 o
   4   3  18      127.94      169.89     33.73 o
 -10   4  18        9.02       41.51     32.19 o
  -9   4  18        5.64       16.91     38.24 o
  -8   4  18      193.52      204.77     33.15 o
  -7   4  18        4.28        0.00     42.66 o
  -6   4  18      226.40      238.79     34.40 o
  -5   4  18       38.54       15.47     34.98 o
  -4   4  18       75.68      120.88     25.56 o
  -3   4  18      258.92      341.51     34.79 o
  -2   4  18      286.18      351.51     34.88 o
  -1   4  18       70.01       27.39     44.11 o
   0   4  18        2.00       45.93     27.58 o
   1   4  18      146.16       92.15     35.27 o
   2   4  18        6.25       -6.34     30.37 o
   3   4  18        0.57      -34.98     46.32 o
  -8   5  18       29.93       34.79     45.55 o
  -7   5  18      141.19      129.44     34.11 o
  -6   5  18        9.39       12.49     41.51 o
  -5   5  18       31.60       61.79     28.92 o
  -4   5  18        0.43       36.80     39.49 o
  -3   5  18        1.05       12.30     40.74 o
  -2   5  18        6.82      -32.96     43.53 o
  -1   5  18        4.13       29.21     39.78 o
   0   5  18      150.79      159.13     33.92 o
   1   5  18       20.21       -8.65     56.98 o
 -11   1  19       87.80       96.00     33.92 o
 -10   1  19      116.34      119.35     32.67 o
  -9   1  19       56.68       56.60     30.37 o
  -8   1  19       48.54      -19.60     47.18 o
  -7   1  19        8.51       36.32     25.66 o
  -6   1  19        0.17       -3.75     37.67 o
  -5   1  19       19.41       51.79     26.71 o
  -4   1  19      231.13      220.72     34.59 o
  -3   1  19        7.13       -3.65     34.79 o
  -2   1  19       64.93      111.37     27.67 o
  -1   1  19      131.76      109.35     33.15 o
   0   1  19       39.46       11.53     45.74 o
   1   1  19       81.62      108.87     32.58 o
   2   1  19        7.74       40.94     44.49 o
   3   1  19       72.10      -54.96     54.96 o
 -10   2  19        9.43      -34.21     44.01 o
  -9   2  19        1.32      -44.20     44.20 o
  -8   2  19        1.37       -4.04     35.07 o
  -7   2  19      375.49      284.91     38.63 o
  -6   2  19       23.73        0.00     39.78 o
  -5   2  19        0.41        0.00     42.47 o
  -4   2  19       27.37       30.08     33.63 o
  -3   2  19      134.35      175.18     30.08 o
  -2   2  19       63.94       89.27     29.02 o
  -1   2  19      344.36      343.15     40.26 o
   0   2  19      286.46      232.35     36.32 o
   1   2  19       43.04       76.87     29.40 o
   2   2  19      141.18      127.42     33.25 o
   3   2  19      302.39      264.35     38.73 o
  -9   3  19       49.48       12.78     46.12 o
  -8   3  19       63.43       64.19     30.94 o
  -7   3  19      238.68      266.94     34.98 o
  -6   3  19       30.16       43.72     45.45 o
  -5   3  19        4.52      -37.67     37.67 o
  -4   3  19      240.18      285.01     37.19 o
  -3   3  19        1.73      -47.09     47.09 o
  -2   3  19       33.01       57.17     30.08 o
  -1   3  19      102.65      141.83     32.77 o
   0   3  19        0.11       16.34     41.99 o
   1   3  19       34.31       37.67     41.61 o
   2   3  19      112.08       77.74     36.23 o
  -8   4  19       67.86      121.36     29.69 o
  -7   4  19        1.54       16.91     39.78 o
  -6   4  19      115.47      162.59     32.29 o
  -5   4  19       73.67       96.86     32.67 o
  -4   4  19       28.16       24.60     41.42 o
  -3   4  19      315.77      328.44     41.03 o
  -2   4  19      226.53      179.88     39.11 o
  -1   4  19       33.79       -8.36     51.02 o
   0   4  19      482.18      427.32     46.03 o
   1   4  19      296.06      361.21     44.11 o
  -5   5  19       84.88      -34.98     52.08 o
  -4   5  19       18.62      -13.07     36.13 o
  -3   5  19        7.62      -47.76     47.76 o
  -9   0  20      180.88      202.56     36.13 o
  -8   0  20      233.78      207.37     37.19 o
  -7   0  20       56.30       20.28     43.15 o
  -6   0  20      121.43       99.65     31.04 o
  -5   0  20      228.97      201.22     35.17 o
  -4   0  20      161.08      163.07     30.37 o
  -3   0  20        3.30        0.00     38.63 o
  -2   0  20      578.06      566.56     47.09 o
  -1   0  20       17.13        4.04     43.24 o
   0   0  20      546.33      604.04     48.14 o
   1   0  20      235.72      264.64     35.07 o
   2   0  20      291.44      345.26     41.90 o
  -9   1  20       75.63       55.83     33.34 o
  -8   1  20       11.86       39.69     28.54 o
  -7   1  20      281.48      236.77     38.82 o
  -6   1  20      459.43      355.45     42.76 o
  -5   1  20      130.40      131.17     34.40 o
  -4   1  20        0.00       19.80     44.30 o
  -3   1  20      199.80      202.37     34.40 o
  -2   1  20      222.43      206.21     37.38 o
  -1   1  20        2.35       36.61     42.86 o
   0   1  20        1.81      -42.09     42.09 o
   1   1  20        8.66       29.88     37.86 o
  -9   2  20        8.20        0.00     41.51 o
  -8   2  20       11.28      -44.88     44.88 o
  -7   2  20       24.40        4.13     44.68 o
  -6   2  20       17.13       12.30     30.94 o
  -5   2  20       45.28       26.43     28.64 o
  -4   2  20       62.34       80.81     29.98 o
  -3   2  20        2.17      -36.52     39.11 o
  -2   2  20       70.90        8.17     48.33 o
  -1   2  20      139.23      122.42     34.79 o
   0   2  20       39.38       33.92     45.64 o
   1   2  20       61.44       34.79     48.05 o
  -7   3  20        1.30      -43.05     48.72 o
  -6   3  20       36.24       76.30     29.40 o
  -5   3  20      145.97      191.03     31.81 o
  -4   3  20      391.63      309.51     43.34 o
  -3   3  20        6.73      -16.82     44.01 o
  -2   3  20        1.50      -21.14     46.51 o
  -1   3  20      377.44      321.52     44.88 o
   0   3  20       12.68      -10.95     34.40 o
  -4   4  20       25.97       43.72     45.07 o
  -7   1  21      230.27      156.92     38.15 o
  -6   1  21       20.40      -17.20     41.22 o
  -5   1  21       62.57      112.91     30.85 o
  -4   1  21       35.98       44.59     30.17 o
  -3   1  21       10.46      -25.56     49.01 o
  -2   1  21        0.13       25.85     43.43 o
  -1   1  21      110.07      122.33     33.54 o
  -6   2  21       41.44       28.44     32.67 o
  -5   2  21        8.85       17.39     44.68 o
  -4   2  21      382.87      351.02     40.07 o
  -3   2  21       73.32       13.07     50.54 o
 
